# Supplementary material for: Anopheles aquatic development kinetic and adults’ longevity through different seasons in laboratory and semi-field conditions in Burkina Faso
Source: Parasit Vectors. 2024 Apr 8;17:181. doi: 10.1186/s13071-024-06260-2 (PMC11000375; doi:10.1186/s13071-024-06260-2)
Supplement: Supplementary file 1 — Additional file 1: Dataset S1 [file 13071_2024_6260_MOESM1_ESM.xlsx]

## Sheet: Egg_hatching rate
Replicate	Mosq_id	locality	Mosq_species	month	egg	Hatching
1	1	Bama	coluzzii	Aug	egg	yes
1	2	Bama	coluzzii	Aug	egg	yes
1	3	Bama	coluzzii	Aug	egg	yes
1	4	Bama	coluzzii	Aug	egg	yes
1	5	Bama	coluzzii	Aug	egg	yes
1	6	Bama	coluzzii	Aug	egg	yes
1	7	Bama	coluzzii	Aug	egg	yes
1	8	Bama	coluzzii	Aug	egg	yes
1	9	Bama	coluzzii	Aug	egg	yes
1	10	Bama	coluzzii	Aug	egg	yes
1	11	Bama	coluzzii	Aug	egg	yes
1	12	Bama	coluzzii	Aug	egg	yes
1	13	Bama	coluzzii	Aug	egg	yes
1	14	Bama	coluzzii	Aug	egg	yes
1	15	Bama	coluzzii	Aug	egg	yes
1	16	Bama	coluzzii	Aug	egg	yes
1	17	Bama	coluzzii	Aug	egg	yes
1	18	Bama	coluzzii	Aug	egg	yes
1	19	Bama	coluzzii	Aug	egg	yes
1	20	Bama	coluzzii	Aug	egg	yes
1	21	Bama	coluzzii	Aug	egg	yes
1	22	Bama	coluzzii	Aug	egg	yes
1	23	Bama	coluzzii	Aug	egg	yes
1	24	Bama	coluzzii	Aug	egg	yes
1	25	Bama	coluzzii	Aug	egg	yes
1	26	Bama	coluzzii	Aug	egg	yes
1	27	Bama	coluzzii	Aug	egg	yes
1	28	Bama	coluzzii	Aug	egg	yes
1	29	Bama	coluzzii	Aug	egg	yes
1	30	Bama	coluzzii	Aug	egg	yes
1	31	Bama	coluzzii	Aug	egg	yes
1	32	Bama	coluzzii	Aug	egg	yes
1	33	Bama	coluzzii	Aug	egg	yes
1	34	Bama	coluzzii	Aug	egg	yes
1	35	Bama	coluzzii	Aug	egg	yes
1	36	Bama	coluzzii	Aug	egg	yes
1	37	Bama	coluzzii	Aug	egg	yes
1	38	Bama	coluzzii	Aug	egg	yes
1	39	Bama	coluzzii	Aug	egg	yes
1	40	Bama	coluzzii	Aug	egg	yes
1	41	Bama	coluzzii	Aug	egg	yes
1	42	Bama	coluzzii	Aug	egg	yes
1	43	Bama	coluzzii	Aug	egg	no
1	44	Bama	coluzzii	Aug	egg	no
1	45	Bama	coluzzii	Aug	egg	no
1	46	Bama	coluzzii	Aug	egg	no
1	47	Bama	coluzzii	Aug	egg	no
1	48	Bama	coluzzii	Aug	egg	no
1	49	Bama	coluzzii	Aug	egg	no
1	50	Bama	coluzzii	Aug	egg	no
1	51	Bama	coluzzii	Aug	egg	no
1	52	Bama	coluzzii	Aug	egg	no
1	53	Bama	coluzzii	Aug	egg	no
1	54	Bama	coluzzii	Aug	egg	no
1	55	Bama	coluzzii	Aug	egg	no
1	56	Bama	coluzzii	Aug	egg	no
1	57	Bama	coluzzii	Aug	egg	no
1	58	Bama	coluzzii	Aug	egg	no
1	59	Bama	coluzzii	Aug	egg	no
1	60	Bama	coluzzii	Aug	egg	no
1	61	Bama	coluzzii	Aug	egg	no
1	62	Bama	coluzzii	Aug	egg	no
1	63	Bama	coluzzii	Aug	egg	no
1	64	Bama	coluzzii	Aug	egg	no
1	65	Bama	coluzzii	Aug	egg	no
1	66	Bama	coluzzii	Aug	egg	no
1	67	Bama	coluzzii	Aug	egg	no
1	68	Bama	coluzzii	Aug	egg	no
1	69	Bama	coluzzii	Aug	egg	no
1	70	Bama	coluzzii	Aug	egg	no
1	71	Bama	coluzzii	Aug	egg	no
1	72	Bama	coluzzii	Aug	egg	no
1	73	Bama	coluzzii	Aug	egg	no
1	74	Bama	coluzzii	Aug	egg	no
1	75	Bama	coluzzii	Aug	egg	no
1	76	Bama	coluzzii	Aug	egg	no
1	77	Bama	coluzzii	Aug	egg	no
1	78	Bama	coluzzii	Aug	egg	no
1	79	Bama	coluzzii	Aug	egg	no
1	80	Bama	coluzzii	Aug	egg	no
1	81	Bama	coluzzii	Aug	egg	no
1	82	Bama	coluzzii	Aug	egg	no
1	83	Bama	coluzzii	Aug	egg	no
1	84	Bama	coluzzii	Aug	egg	no
1	85	Bama	coluzzii	Aug	egg	no
1	86	Bama	coluzzii	Aug	egg	no
1	87	Bama	coluzzii	Aug	egg	no
1	88	Bama	coluzzii	Aug	egg	no
1	89	Bama	coluzzii	Aug	egg	no
1	90	Bama	coluzzii	Aug	egg	no
1	91	Bama	coluzzii	Aug	egg	no
1	92	Bama	coluzzii	Aug	egg	no
1	93	Bama	coluzzii	Aug	egg	no
1	94	Bama	coluzzii	Aug	egg	no
1	95	Bama	coluzzii	Aug	egg	no
1	96	Bama	coluzzii	Aug	egg	no
1	97	Bama	coluzzii	Aug	egg	no
1	98	Bama	coluzzii	Aug	egg	no
1	99	Bama	coluzzii	Aug	egg	no
1	100	Bama	coluzzii	Aug	egg	no
1	101	Bama	coluzzii	Aug	egg	no
1	102	Bama	coluzzii	Aug	egg	no
1	103	Bama	coluzzii	Aug	egg	no
1	104	Bama	coluzzii	Aug	egg	no
1	105	Bama	coluzzii	Aug	egg	no
1	106	Bama	coluzzii	Aug	egg	no
1	107	Bama	coluzzii	Aug	egg	no
1	108	Bama	coluzzii	Aug	egg	no
1	109	Bama	coluzzii	Aug	egg	no
1	110	Bama	coluzzii	Aug	egg	no
1	111	Bama	coluzzii	Aug	egg	no
1	112	Bama	coluzzii	Aug	egg	no
1	113	Bama	coluzzii	Aug	egg	no
1	114	Bama	coluzzii	Aug	egg	no
1	115	Bama	coluzzii	Aug	egg	no
1	116	Bama	coluzzii	Aug	egg	no
1	117	Bama	coluzzii	Aug	egg	no
1	118	Bama	coluzzii	Aug	egg	no
1	119	Bama	coluzzii	Aug	egg	no
1	120	Bama	coluzzii	Aug	egg	no
1	121	Bama	coluzzii	Aug	egg	no
1	122	Bama	coluzzii	Aug	egg	no
1	123	Bama	coluzzii	Aug	egg	no
1	124	Bama	coluzzii	Aug	egg	no
1	125	Bama	coluzzii	Aug	egg	no
1	126	Bama	coluzzii	Aug	egg	no
1	127	Bama	coluzzii	Aug	egg	no
1	128	Bama	coluzzii	Aug	egg	no
1	129	Bama	coluzzii	Aug	egg	no
1	130	Bama	coluzzii	Aug	egg	no
1	131	Bama	coluzzii	Aug	egg	no
1	132	Bama	coluzzii	Aug	egg	no
1	133	Bama	coluzzii	Aug	egg	no
1	134	Bama	coluzzii	Aug	egg	no
1	135	Bama	coluzzii	Aug	egg	no
1	136	Bama	coluzzii	Aug	egg	no
1	137	Bama	coluzzii	Aug	egg	no
1	138	Bama	coluzzii	Aug	egg	no
1	139	Bama	coluzzii	Aug	egg	no
1	140	Bama	coluzzii	Aug	egg	no
1	141	Bama	coluzzii	Aug	egg	no
1	142	Bama	coluzzii	Aug	egg	no
1	143	Bama	coluzzii	Aug	egg	no
1	144	Bama	coluzzii	Aug	egg	no
1	145	Bama	coluzzii	Aug	egg	no
1	146	Bama	coluzzii	Aug	egg	no
1	147	Bama	coluzzii	Aug	egg	no
1	148	Bama	coluzzii	Aug	egg	no
1	149	Bama	coluzzii	Aug	egg	no
1	150	Bama	coluzzii	Aug	egg	no
1	151	Bama	coluzzii	Aug	egg	no
1	152	Bama	coluzzii	Aug	egg	no
1	153	Bama	coluzzii	Aug	egg	no
1	154	Bama	coluzzii	Aug	egg	no
1	155	Bama	coluzzii	Aug	egg	no
1	156	Bama	coluzzii	Aug	egg	no
1	157	Bama	coluzzii	Aug	egg	no
1	158	Bama	coluzzii	Aug	egg	no
1	159	Bama	coluzzii	Aug	egg	no
1	160	Bama	coluzzii	Aug	egg	no
1	161	Bama	coluzzii	Aug	egg	no
1	162	Bama	coluzzii	Aug	egg	no
1	163	Bama	coluzzii	Aug	egg	no
1	164	Bama	coluzzii	Aug	egg	no
1	165	Bama	coluzzii	Aug	egg	no
1	166	Bama	coluzzii	Aug	egg	no
1	167	Bama	coluzzii	Aug	egg	no
1	168	Bama	coluzzii	Aug	egg	no
1	169	Bama	coluzzii	Aug	egg	no
1	170	Bama	coluzzii	Aug	egg	no
1	171	Bama	coluzzii	Aug	egg	no
1	172	Bama	coluzzii	Aug	egg	no
1	173	Bama	coluzzii	Aug	egg	no
1	174	Bama	coluzzii	Aug	egg	no
1	175	Bama	coluzzii	Aug	egg	no
1	176	Bama	coluzzii	Aug	egg	no
1	177	Bama	coluzzii	Aug	egg	no
1	178	Bama	coluzzii	Aug	egg	no
1	179	Bama	coluzzii	Aug	egg	no
1	180	Bama	coluzzii	Aug	egg	no
1	181	Bama	coluzzii	Aug	egg	no
1	182	Bama	coluzzii	Aug	egg	no
1	183	Bama	coluzzii	Aug	egg	no
1	184	Bama	coluzzii	Aug	egg	no
1	185	Bama	coluzzii	Aug	egg	no
1	186	Bama	coluzzii	Aug	egg	no
1	187	Bama	coluzzii	Aug	egg	no
1	188	Bama	coluzzii	Aug	egg	no
1	189	Bama	coluzzii	Aug	egg	no
1	190	Bama	coluzzii	Aug	egg	no
1	191	Bama	coluzzii	Aug	egg	no
1	192	Bama	coluzzii	Aug	egg	no
1	193	Bama	coluzzii	Aug	egg	no
1	194	Bama	coluzzii	Aug	egg	no
1	195	Bama	coluzzii	Aug	egg	no
1	196	Bama	coluzzii	Aug	egg	no
1	197	Bama	coluzzii	Aug	egg	no
1	198	Bama	coluzzii	Aug	egg	no
1	199	Bama	coluzzii	Aug	egg	no
1	200	Bama	coluzzii	Aug	egg	no
1	201	Soumousso	gambiae_sl	Aug	egg	yes
1	202	Soumousso	gambiae_sl	Aug	egg	yes
1	203	Soumousso	gambiae_sl	Aug	egg	yes
1	204	Soumousso	gambiae_sl	Aug	egg	yes
1	205	Soumousso	gambiae_sl	Aug	egg	yes
1	206	Soumousso	gambiae_sl	Aug	egg	yes
1	207	Soumousso	gambiae_sl	Aug	egg	yes
1	208	Soumousso	gambiae_sl	Aug	egg	yes
1	209	Soumousso	gambiae_sl	Aug	egg	yes
1	210	Soumousso	gambiae_sl	Aug	egg	yes
1	211	Soumousso	gambiae_sl	Aug	egg	yes
1	212	Soumousso	gambiae_sl	Aug	egg	yes
1	213	Soumousso	gambiae_sl	Aug	egg	yes
1	214	Soumousso	gambiae_sl	Aug	egg	yes
1	215	Soumousso	gambiae_sl	Aug	egg	yes
1	216	Soumousso	gambiae_sl	Aug	egg	yes
1	217	Soumousso	gambiae_sl	Aug	egg	yes
1	218	Soumousso	gambiae_sl	Aug	egg	yes
1	219	Soumousso	gambiae_sl	Aug	egg	yes
1	220	Soumousso	gambiae_sl	Aug	egg	yes
1	221	Soumousso	gambiae_sl	Aug	egg	yes
1	222	Soumousso	gambiae_sl	Aug	egg	yes
1	223	Soumousso	gambiae_sl	Aug	egg	yes
1	224	Soumousso	gambiae_sl	Aug	egg	yes
1	225	Soumousso	gambiae_sl	Aug	egg	yes
1	226	Soumousso	gambiae_sl	Aug	egg	yes
1	227	Soumousso	gambiae_sl	Aug	egg	yes
1	228	Soumousso	gambiae_sl	Aug	egg	yes
1	229	Soumousso	gambiae_sl	Aug	egg	yes
1	230	Soumousso	gambiae_sl	Aug	egg	yes
1	231	Soumousso	gambiae_sl	Aug	egg	yes
1	232	Soumousso	gambiae_sl	Aug	egg	yes
1	233	Soumousso	gambiae_sl	Aug	egg	yes
1	234	Soumousso	gambiae_sl	Aug	egg	yes
1	235	Soumousso	gambiae_sl	Aug	egg	yes
1	236	Soumousso	gambiae_sl	Aug	egg	yes
1	237	Soumousso	gambiae_sl	Aug	egg	yes
1	238	Soumousso	gambiae_sl	Aug	egg	yes
1	239	Soumousso	gambiae_sl	Aug	egg	yes
1	240	Soumousso	gambiae_sl	Aug	egg	yes
1	241	Soumousso	gambiae_sl	Aug	egg	yes
1	242	Soumousso	gambiae_sl	Aug	egg	yes
1	243	Soumousso	gambiae_sl	Aug	egg	yes
1	244	Soumousso	gambiae_sl	Aug	egg	yes
1	245	Soumousso	gambiae_sl	Aug	egg	yes
1	246	Soumousso	gambiae_sl	Aug	egg	yes
1	247	Soumousso	gambiae_sl	Aug	egg	yes
1	248	Soumousso	gambiae_sl	Aug	egg	yes
1	249	Soumousso	gambiae_sl	Aug	egg	yes
1	250	Soumousso	gambiae_sl	Aug	egg	yes
1	251	Soumousso	gambiae_sl	Aug	egg	yes
1	252	Soumousso	gambiae_sl	Aug	egg	yes
1	253	Soumousso	gambiae_sl	Aug	egg	yes
1	254	Soumousso	gambiae_sl	Aug	egg	yes
1	255	Soumousso	gambiae_sl	Aug	egg	yes
1	256	Soumousso	gambiae_sl	Aug	egg	yes
1	257	Soumousso	gambiae_sl	Aug	egg	yes
1	258	Soumousso	gambiae_sl	Aug	egg	yes
1	259	Soumousso	gambiae_sl	Aug	egg	yes
1	260	Soumousso	gambiae_sl	Aug	egg	yes
1	261	Soumousso	gambiae_sl	Aug	egg	yes
1	262	Soumousso	gambiae_sl	Aug	egg	yes
1	263	Soumousso	gambiae_sl	Aug	egg	yes
1	264	Soumousso	gambiae_sl	Aug	egg	yes
1	265	Soumousso	gambiae_sl	Aug	egg	yes
1	266	Soumousso	gambiae_sl	Aug	egg	yes
1	267	Soumousso	gambiae_sl	Aug	egg	yes
1	268	Soumousso	gambiae_sl	Aug	egg	yes
1	269	Soumousso	gambiae_sl	Aug	egg	yes
1	270	Soumousso	gambiae_sl	Aug	egg	yes
1	271	Soumousso	gambiae_sl	Aug	egg	yes
1	272	Soumousso	gambiae_sl	Aug	egg	yes
1	273	Soumousso	gambiae_sl	Aug	egg	yes
1	274	Soumousso	gambiae_sl	Aug	egg	yes
1	275	Soumousso	gambiae_sl	Aug	egg	yes
1	276	Soumousso	gambiae_sl	Aug	egg	yes
1	277	Soumousso	gambiae_sl	Aug	egg	yes
1	278	Soumousso	gambiae_sl	Aug	egg	yes
1	279	Soumousso	gambiae_sl	Aug	egg	yes
1	280	Soumousso	gambiae_sl	Aug	egg	yes
1	281	Soumousso	gambiae_sl	Aug	egg	yes
1	282	Soumousso	gambiae_sl	Aug	egg	yes
1	283	Soumousso	gambiae_sl	Aug	egg	yes
1	284	Soumousso	gambiae_sl	Aug	egg	yes
1	285	Soumousso	gambiae_sl	Aug	egg	yes
1	286	Soumousso	gambiae_sl	Aug	egg	yes
1	287	Soumousso	gambiae_sl	Aug	egg	yes
1	288	Soumousso	gambiae_sl	Aug	egg	no
1	289	Soumousso	gambiae_sl	Aug	egg	no
1	290	Soumousso	gambiae_sl	Aug	egg	no
1	291	Soumousso	gambiae_sl	Aug	egg	no
1	292	Soumousso	gambiae_sl	Aug	egg	no
1	293	Soumousso	gambiae_sl	Aug	egg	no
1	294	Soumousso	gambiae_sl	Aug	egg	no
1	295	Soumousso	gambiae_sl	Aug	egg	no
1	296	Soumousso	gambiae_sl	Aug	egg	no
1	297	Soumousso	gambiae_sl	Aug	egg	no
1	298	Soumousso	gambiae_sl	Aug	egg	no
1	299	Soumousso	gambiae_sl	Aug	egg	no
1	300	Soumousso	gambiae_sl	Aug	egg	no
1	301	Soumousso	gambiae_sl	Aug	egg	no
1	302	Soumousso	gambiae_sl	Aug	egg	no
1	303	Soumousso	gambiae_sl	Aug	egg	no
1	304	Soumousso	gambiae_sl	Aug	egg	no
1	305	Soumousso	gambiae_sl	Aug	egg	no
1	306	Soumousso	gambiae_sl	Aug	egg	no
1	307	Soumousso	gambiae_sl	Aug	egg	no
1	308	Soumousso	gambiae_sl	Aug	egg	no
1	309	Soumousso	gambiae_sl	Aug	egg	no
1	310	Soumousso	gambiae_sl	Aug	egg	no
1	311	Soumousso	gambiae_sl	Aug	egg	no
1	312	Soumousso	gambiae_sl	Aug	egg	no
1	313	Soumousso	gambiae_sl	Aug	egg	no
1	314	Soumousso	gambiae_sl	Aug	egg	no
1	315	Soumousso	gambiae_sl	Aug	egg	no
1	316	Soumousso	gambiae_sl	Aug	egg	no
1	317	Soumousso	gambiae_sl	Aug	egg	no
1	318	Soumousso	gambiae_sl	Aug	egg	no
1	319	Soumousso	gambiae_sl	Aug	egg	no
1	320	Soumousso	gambiae_sl	Aug	egg	no
1	321	Soumousso	gambiae_sl	Aug	egg	no
1	322	Soumousso	gambiae_sl	Aug	egg	no
1	323	Soumousso	gambiae_sl	Aug	egg	no
1	324	Soumousso	gambiae_sl	Aug	egg	no
1	325	Soumousso	gambiae_sl	Aug	egg	no
1	326	Soumousso	gambiae_sl	Aug	egg	no
1	327	Soumousso	gambiae_sl	Aug	egg	no
1	328	Soumousso	gambiae_sl	Aug	egg	no
1	329	Soumousso	gambiae_sl	Aug	egg	no
1	330	Soumousso	gambiae_sl	Aug	egg	no
1	331	Soumousso	gambiae_sl	Aug	egg	no
1	332	Soumousso	gambiae_sl	Aug	egg	no
1	333	Soumousso	gambiae_sl	Aug	egg	no
1	334	Soumousso	gambiae_sl	Aug	egg	no
1	335	Soumousso	gambiae_sl	Aug	egg	no
1	336	Soumousso	gambiae_sl	Aug	egg	no
1	337	Soumousso	gambiae_sl	Aug	egg	no
1	338	Soumousso	gambiae_sl	Aug	egg	no
1	339	Soumousso	gambiae_sl	Aug	egg	no
1	340	Soumousso	gambiae_sl	Aug	egg	no
1	341	Soumousso	gambiae_sl	Aug	egg	no
1	342	Soumousso	gambiae_sl	Aug	egg	no
1	343	Soumousso	gambiae_sl	Aug	egg	no
1	344	Soumousso	gambiae_sl	Aug	egg	no
1	345	Soumousso	gambiae_sl	Aug	egg	no
1	346	Soumousso	gambiae_sl	Aug	egg	no
1	347	Soumousso	gambiae_sl	Aug	egg	no
1	348	Soumousso	gambiae_sl	Aug	egg	no
1	349	Soumousso	gambiae_sl	Aug	egg	no
1	350	Soumousso	gambiae_sl	Aug	egg	no
1	351	Soumousso	gambiae_sl	Aug	egg	no
1	352	Soumousso	gambiae_sl	Aug	egg	no
1	353	Soumousso	gambiae_sl	Aug	egg	no
1	354	Soumousso	gambiae_sl	Aug	egg	no
1	355	Soumousso	gambiae_sl	Aug	egg	no
1	356	Soumousso	gambiae_sl	Aug	egg	no
1	357	Soumousso	gambiae_sl	Aug	egg	no
1	358	Soumousso	gambiae_sl	Aug	egg	no
1	359	Soumousso	gambiae_sl	Aug	egg	no
1	360	Soumousso	gambiae_sl	Aug	egg	no
1	361	Soumousso	gambiae_sl	Aug	egg	no
1	362	Soumousso	gambiae_sl	Aug	egg	no
1	363	Soumousso	gambiae_sl	Aug	egg	no
1	364	Soumousso	gambiae_sl	Aug	egg	no
1	365	Soumousso	gambiae_sl	Aug	egg	no
1	366	Soumousso	gambiae_sl	Aug	egg	no
1	367	Soumousso	gambiae_sl	Aug	egg	no
1	368	Soumousso	gambiae_sl	Aug	egg	no
1	369	Soumousso	gambiae_sl	Aug	egg	no
1	370	Soumousso	gambiae_sl	Aug	egg	no
1	371	Soumousso	gambiae_sl	Aug	egg	no
1	372	Soumousso	gambiae_sl	Aug	egg	no
1	373	Soumousso	gambiae_sl	Aug	egg	no
1	374	Soumousso	gambiae_sl	Aug	egg	no
1	375	Soumousso	gambiae_sl	Aug	egg	no
1	376	Soumousso	gambiae_sl	Aug	egg	no
1	377	Soumousso	gambiae_sl	Aug	egg	no
1	378	Soumousso	gambiae_sl	Aug	egg	no
1	379	Soumousso	gambiae_sl	Aug	egg	no
1	380	Soumousso	gambiae_sl	Aug	egg	no
1	381	Soumousso	gambiae_sl	Aug	egg	no
1	382	Soumousso	gambiae_sl	Aug	egg	no
1	383	Soumousso	gambiae_sl	Aug	egg	no
1	384	Soumousso	gambiae_sl	Aug	egg	no
1	385	Soumousso	gambiae_sl	Aug	egg	no
1	386	Soumousso	gambiae_sl	Aug	egg	no
1	387	Soumousso	gambiae_sl	Aug	egg	no
1	388	Soumousso	gambiae_sl	Aug	egg	no
1	389	Soumousso	gambiae_sl	Aug	egg	no
1	390	Soumousso	gambiae_sl	Aug	egg	no
1	391	Soumousso	gambiae_sl	Aug	egg	no
1	392	Soumousso	gambiae_sl	Aug	egg	no
1	393	Soumousso	gambiae_sl	Aug	egg	no
1	394	Soumousso	gambiae_sl	Aug	egg	no
1	395	Soumousso	gambiae_sl	Aug	egg	no
1	396	Soumousso	gambiae_sl	Aug	egg	no
1	397	Soumousso	gambiae_sl	Aug	egg	no
1	398	Soumousso	gambiae_sl	Aug	egg	no
1	399	Soumousso	gambiae_sl	Aug	egg	no
1	400	Soumousso	gambiae_sl	Aug	egg	no
1	401	Bama	coluzzii	Dec	egg	yes
1	402	Bama	coluzzii	Dec	egg	yes
1	403	Bama	coluzzii	Dec	egg	yes
1	404	Bama	coluzzii	Dec	egg	yes
1	405	Bama	coluzzii	Dec	egg	yes
1	406	Bama	coluzzii	Dec	egg	yes
1	407	Bama	coluzzii	Dec	egg	yes
1	408	Bama	coluzzii	Dec	egg	yes
1	409	Bama	coluzzii	Dec	egg	yes
1	410	Bama	coluzzii	Dec	egg	yes
1	411	Bama	coluzzii	Dec	egg	yes
1	412	Bama	coluzzii	Dec	egg	yes
1	413	Bama	coluzzii	Dec	egg	yes
1	414	Bama	coluzzii	Dec	egg	yes
1	415	Bama	coluzzii	Dec	egg	yes
1	416	Bama	coluzzii	Dec	egg	yes
1	417	Bama	coluzzii	Dec	egg	yes
1	418	Bama	coluzzii	Dec	egg	yes
1	419	Bama	coluzzii	Dec	egg	yes
1	420	Bama	coluzzii	Dec	egg	yes
1	421	Bama	coluzzii	Dec	egg	yes
1	422	Bama	coluzzii	Dec	egg	yes
1	423	Bama	coluzzii	Dec	egg	yes
1	424	Bama	coluzzii	Dec	egg	yes
1	425	Bama	coluzzii	Dec	egg	yes
1	426	Bama	coluzzii	Dec	egg	yes
1	427	Bama	coluzzii	Dec	egg	yes
1	428	Bama	coluzzii	Dec	egg	yes
1	429	Bama	coluzzii	Dec	egg	yes
1	430	Bama	coluzzii	Dec	egg	yes
1	431	Bama	coluzzii	Dec	egg	yes
1	432	Bama	coluzzii	Dec	egg	yes
1	433	Bama	coluzzii	Dec	egg	yes
1	434	Bama	coluzzii	Dec	egg	yes
1	435	Bama	coluzzii	Dec	egg	yes
1	436	Bama	coluzzii	Dec	egg	yes
1	437	Bama	coluzzii	Dec	egg	yes
1	438	Bama	coluzzii	Dec	egg	yes
1	439	Bama	coluzzii	Dec	egg	yes
1	440	Bama	coluzzii	Dec	egg	yes
1	441	Bama	coluzzii	Dec	egg	yes
1	442	Bama	coluzzii	Dec	egg	yes
1	443	Bama	coluzzii	Dec	egg	yes
1	444	Bama	coluzzii	Dec	egg	yes
1	445	Bama	coluzzii	Dec	egg	yes
1	446	Bama	coluzzii	Dec	egg	yes
1	447	Bama	coluzzii	Dec	egg	yes
1	448	Bama	coluzzii	Dec	egg	yes
1	449	Bama	coluzzii	Dec	egg	yes
1	450	Bama	coluzzii	Dec	egg	yes
1	451	Bama	coluzzii	Dec	egg	yes
1	452	Bama	coluzzii	Dec	egg	yes
1	453	Bama	coluzzii	Dec	egg	yes
1	454	Bama	coluzzii	Dec	egg	yes
1	455	Bama	coluzzii	Dec	egg	yes
1	456	Bama	coluzzii	Dec	egg	yes
1	457	Bama	coluzzii	Dec	egg	yes
1	458	Bama	coluzzii	Dec	egg	yes
1	459	Bama	coluzzii	Dec	egg	yes
1	460	Bama	coluzzii	Dec	egg	yes
1	461	Bama	coluzzii	Dec	egg	yes
1	462	Bama	coluzzii	Dec	egg	yes
1	463	Bama	coluzzii	Dec	egg	yes
1	464	Bama	coluzzii	Dec	egg	yes
1	465	Bama	coluzzii	Dec	egg	yes
1	466	Bama	coluzzii	Dec	egg	yes
1	467	Bama	coluzzii	Dec	egg	no
1	468	Bama	coluzzii	Dec	egg	no
1	469	Bama	coluzzii	Dec	egg	no
1	470	Bama	coluzzii	Dec	egg	no
1	471	Bama	coluzzii	Dec	egg	no
1	472	Bama	coluzzii	Dec	egg	no
1	473	Bama	coluzzii	Dec	egg	no
1	474	Bama	coluzzii	Dec	egg	no
1	475	Bama	coluzzii	Dec	egg	no
1	476	Bama	coluzzii	Dec	egg	no
1	477	Bama	coluzzii	Dec	egg	no
1	478	Bama	coluzzii	Dec	egg	no
1	479	Bama	coluzzii	Dec	egg	no
1	480	Bama	coluzzii	Dec	egg	no
1	481	Bama	coluzzii	Dec	egg	no
1	482	Bama	coluzzii	Dec	egg	no
1	483	Bama	coluzzii	Dec	egg	no
1	484	Bama	coluzzii	Dec	egg	no
1	485	Bama	coluzzii	Dec	egg	no
1	486	Bama	coluzzii	Dec	egg	no
1	487	Bama	coluzzii	Dec	egg	no
1	488	Bama	coluzzii	Dec	egg	no
1	489	Bama	coluzzii	Dec	egg	no
1	490	Bama	coluzzii	Dec	egg	no
1	491	Bama	coluzzii	Dec	egg	no
1	492	Bama	coluzzii	Dec	egg	no
1	493	Bama	coluzzii	Dec	egg	no
1	494	Bama	coluzzii	Dec	egg	no
1	495	Bama	coluzzii	Dec	egg	no
1	496	Bama	coluzzii	Dec	egg	no
1	497	Bama	coluzzii	Dec	egg	no
1	498	Bama	coluzzii	Dec	egg	no
1	499	Bama	coluzzii	Dec	egg	no
1	500	Bama	coluzzii	Dec	egg	no
1	501	Bama	coluzzii	Dec	egg	no
1	502	Bama	coluzzii	Dec	egg	no
1	503	Bama	coluzzii	Dec	egg	no
1	504	Bama	coluzzii	Dec	egg	no
1	505	Bama	coluzzii	Dec	egg	no
1	506	Bama	coluzzii	Dec	egg	no
1	507	Bama	coluzzii	Dec	egg	no
1	508	Bama	coluzzii	Dec	egg	no
1	509	Bama	coluzzii	Dec	egg	no
1	510	Bama	coluzzii	Dec	egg	no
1	511	Bama	coluzzii	Dec	egg	no
1	512	Bama	coluzzii	Dec	egg	no
1	513	Bama	coluzzii	Dec	egg	no
1	514	Bama	coluzzii	Dec	egg	no
1	515	Bama	coluzzii	Dec	egg	no
1	516	Bama	coluzzii	Dec	egg	no
1	517	Bama	coluzzii	Dec	egg	no
1	518	Bama	coluzzii	Dec	egg	no
1	519	Bama	coluzzii	Dec	egg	no
1	520	Bama	coluzzii	Dec	egg	no
1	521	Bama	coluzzii	Dec	egg	no
1	522	Bama	coluzzii	Dec	egg	no
1	523	Bama	coluzzii	Dec	egg	no
1	524	Bama	coluzzii	Dec	egg	no
1	525	Bama	coluzzii	Dec	egg	no
1	526	Bama	coluzzii	Dec	egg	no
1	527	Bama	coluzzii	Dec	egg	no
1	528	Bama	coluzzii	Dec	egg	no
1	529	Bama	coluzzii	Dec	egg	no
1	530	Bama	coluzzii	Dec	egg	no
1	531	Bama	coluzzii	Dec	egg	no
1	532	Bama	coluzzii	Dec	egg	no
1	533	Bama	coluzzii	Dec	egg	no
1	534	Bama	coluzzii	Dec	egg	no
1	535	Bama	coluzzii	Dec	egg	no
1	536	Bama	coluzzii	Dec	egg	no
1	537	Bama	coluzzii	Dec	egg	no
1	538	Bama	coluzzii	Dec	egg	no
1	539	Bama	coluzzii	Dec	egg	no
1	540	Bama	coluzzii	Dec	egg	no
1	541	Bama	coluzzii	Dec	egg	no
1	542	Bama	coluzzii	Dec	egg	no
1	543	Bama	coluzzii	Dec	egg	no
1	544	Bama	coluzzii	Dec	egg	no
1	545	Bama	coluzzii	Dec	egg	no
1	546	Bama	coluzzii	Dec	egg	no
1	547	Bama	coluzzii	Dec	egg	no
1	548	Bama	coluzzii	Dec	egg	no
1	549	Bama	coluzzii	Dec	egg	no
1	550	Bama	coluzzii	Dec	egg	no
1	551	Bama	coluzzii	Dec	egg	no
1	552	Bama	coluzzii	Dec	egg	no
1	553	Bama	coluzzii	Dec	egg	no
1	554	Bama	coluzzii	Dec	egg	no
1	555	Bama	coluzzii	Dec	egg	no
1	556	Bama	coluzzii	Dec	egg	no
1	557	Bama	coluzzii	Dec	egg	no
1	558	Bama	coluzzii	Dec	egg	no
1	559	Bama	coluzzii	Dec	egg	no
1	560	Bama	coluzzii	Dec	egg	no
1	561	Bama	coluzzii	Dec	egg	no
1	562	Bama	coluzzii	Dec	egg	no
1	563	Bama	coluzzii	Dec	egg	no
1	564	Bama	coluzzii	Dec	egg	no
1	565	Bama	coluzzii	Dec	egg	no
1	566	Bama	coluzzii	Dec	egg	no
1	567	Bama	coluzzii	Dec	egg	no
1	568	Bama	coluzzii	Dec	egg	no
1	569	Bama	coluzzii	Dec	egg	no
1	570	Bama	coluzzii	Dec	egg	no
1	571	Bama	coluzzii	Dec	egg	no
1	572	Bama	coluzzii	Dec	egg	no
1	573	Bama	coluzzii	Dec	egg	no
1	574	Bama	coluzzii	Dec	egg	no
1	575	Bama	coluzzii	Dec	egg	no
1	576	Bama	coluzzii	Dec	egg	no
1	577	Bama	coluzzii	Dec	egg	no
1	578	Bama	coluzzii	Dec	egg	no
1	579	Bama	coluzzii	Dec	egg	no
1	580	Bama	coluzzii	Dec	egg	no
1	581	Bama	coluzzii	Dec	egg	no
1	582	Bama	coluzzii	Dec	egg	no
1	583	Bama	coluzzii	Dec	egg	no
1	584	Bama	coluzzii	Dec	egg	no
1	585	Bama	coluzzii	Dec	egg	no
1	586	Bama	coluzzii	Dec	egg	no
1	587	Bama	coluzzii	Dec	egg	no
1	588	Bama	coluzzii	Dec	egg	no
1	589	Bama	coluzzii	Dec	egg	no
1	590	Bama	coluzzii	Dec	egg	no
1	591	Bama	coluzzii	Dec	egg	no
1	592	Bama	coluzzii	Dec	egg	no
1	593	Bama	coluzzii	Dec	egg	no
1	594	Bama	coluzzii	Dec	egg	no
1	595	Bama	coluzzii	Dec	egg	no
1	596	Bama	coluzzii	Dec	egg	no
1	597	Bama	coluzzii	Dec	egg	no
1	598	Bama	coluzzii	Dec	egg	no
1	599	Bama	coluzzii	Dec	egg	no
1	600	Bama	coluzzii	Dec	egg	no
1	601	Soumousso	gambiae_sl	Dec	egg	yes
1	602	Soumousso	gambiae_sl	Dec	egg	yes
1	603	Soumousso	gambiae_sl	Dec	egg	yes
1	604	Soumousso	gambiae_sl	Dec	egg	yes
1	605	Soumousso	gambiae_sl	Dec	egg	yes
1	606	Soumousso	gambiae_sl	Dec	egg	yes
1	607	Soumousso	gambiae_sl	Dec	egg	yes
1	608	Soumousso	gambiae_sl	Dec	egg	yes
1	609	Soumousso	gambiae_sl	Dec	egg	yes
1	610	Soumousso	gambiae_sl	Dec	egg	yes
1	611	Soumousso	gambiae_sl	Dec	egg	yes
1	612	Soumousso	gambiae_sl	Dec	egg	yes
1	613	Soumousso	gambiae_sl	Dec	egg	yes
1	614	Soumousso	gambiae_sl	Dec	egg	yes
1	615	Soumousso	gambiae_sl	Dec	egg	yes
1	616	Soumousso	gambiae_sl	Dec	egg	yes
1	617	Soumousso	gambiae_sl	Dec	egg	yes
1	618	Soumousso	gambiae_sl	Dec	egg	yes
1	619	Soumousso	gambiae_sl	Dec	egg	yes
1	620	Soumousso	gambiae_sl	Dec	egg	yes
1	621	Soumousso	gambiae_sl	Dec	egg	yes
1	622	Soumousso	gambiae_sl	Dec	egg	yes
1	623	Soumousso	gambiae_sl	Dec	egg	yes
1	624	Soumousso	gambiae_sl	Dec	egg	yes
1	625	Soumousso	gambiae_sl	Dec	egg	yes
1	626	Soumousso	gambiae_sl	Dec	egg	yes
1	627	Soumousso	gambiae_sl	Dec	egg	yes
1	628	Soumousso	gambiae_sl	Dec	egg	yes
1	629	Soumousso	gambiae_sl	Dec	egg	yes
1	630	Soumousso	gambiae_sl	Dec	egg	yes
1	631	Soumousso	gambiae_sl	Dec	egg	yes
1	632	Soumousso	gambiae_sl	Dec	egg	yes
1	633	Soumousso	gambiae_sl	Dec	egg	yes
1	634	Soumousso	gambiae_sl	Dec	egg	yes
1	635	Soumousso	gambiae_sl	Dec	egg	yes
1	636	Soumousso	gambiae_sl	Dec	egg	yes
1	637	Soumousso	gambiae_sl	Dec	egg	yes
1	638	Soumousso	gambiae_sl	Dec	egg	yes
1	639	Soumousso	gambiae_sl	Dec	egg	yes
1	640	Soumousso	gambiae_sl	Dec	egg	yes
1	641	Soumousso	gambiae_sl	Dec	egg	yes
1	642	Soumousso	gambiae_sl	Dec	egg	yes
1	643	Soumousso	gambiae_sl	Dec	egg	yes
1	644	Soumousso	gambiae_sl	Dec	egg	yes
1	645	Soumousso	gambiae_sl	Dec	egg	yes
1	646	Soumousso	gambiae_sl	Dec	egg	yes
1	647	Soumousso	gambiae_sl	Dec	egg	yes
1	648	Soumousso	gambiae_sl	Dec	egg	yes
1	649	Soumousso	gambiae_sl	Dec	egg	yes
1	650	Soumousso	gambiae_sl	Dec	egg	yes
1	651	Soumousso	gambiae_sl	Dec	egg	yes
1	652	Soumousso	gambiae_sl	Dec	egg	yes
1	653	Soumousso	gambiae_sl	Dec	egg	yes
1	654	Soumousso	gambiae_sl	Dec	egg	yes
1	655	Soumousso	gambiae_sl	Dec	egg	yes
1	656	Soumousso	gambiae_sl	Dec	egg	yes
1	657	Soumousso	gambiae_sl	Dec	egg	yes
1	658	Soumousso	gambiae_sl	Dec	egg	yes
1	659	Soumousso	gambiae_sl	Dec	egg	yes
1	660	Soumousso	gambiae_sl	Dec	egg	yes
1	661	Soumousso	gambiae_sl	Dec	egg	yes
1	662	Soumousso	gambiae_sl	Dec	egg	yes
1	663	Soumousso	gambiae_sl	Dec	egg	yes
1	664	Soumousso	gambiae_sl	Dec	egg	yes
1	665	Soumousso	gambiae_sl	Dec	egg	yes
1	666	Soumousso	gambiae_sl	Dec	egg	yes
1	667	Soumousso	gambiae_sl	Dec	egg	yes
1	668	Soumousso	gambiae_sl	Dec	egg	yes
1	669	Soumousso	gambiae_sl	Dec	egg	yes
1	670	Soumousso	gambiae_sl	Dec	egg	yes
1	671	Soumousso	gambiae_sl	Dec	egg	yes
1	672	Soumousso	gambiae_sl	Dec	egg	yes
1	673	Soumousso	gambiae_sl	Dec	egg	yes
1	674	Soumousso	gambiae_sl	Dec	egg	yes
1	675	Soumousso	gambiae_sl	Dec	egg	yes
1	676	Soumousso	gambiae_sl	Dec	egg	yes
1	677	Soumousso	gambiae_sl	Dec	egg	yes
1	678	Soumousso	gambiae_sl	Dec	egg	yes
1	679	Soumousso	gambiae_sl	Dec	egg	yes
1	680	Soumousso	gambiae_sl	Dec	egg	yes
1	681	Soumousso	gambiae_sl	Dec	egg	yes
1	682	Soumousso	gambiae_sl	Dec	egg	yes
1	683	Soumousso	gambiae_sl	Dec	egg	yes
1	684	Soumousso	gambiae_sl	Dec	egg	yes
1	685	Soumousso	gambiae_sl	Dec	egg	yes
1	686	Soumousso	gambiae_sl	Dec	egg	yes
1	687	Soumousso	gambiae_sl	Dec	egg	yes
1	688	Soumousso	gambiae_sl	Dec	egg	yes
1	689	Soumousso	gambiae_sl	Dec	egg	yes
1	690	Soumousso	gambiae_sl	Dec	egg	yes
1	691	Soumousso	gambiae_sl	Dec	egg	yes
1	692	Soumousso	gambiae_sl	Dec	egg	yes
1	693	Soumousso	gambiae_sl	Dec	egg	yes
1	694	Soumousso	gambiae_sl	Dec	egg	yes
1	695	Soumousso	gambiae_sl	Dec	egg	yes
1	696	Soumousso	gambiae_sl	Dec	egg	yes
1	697	Soumousso	gambiae_sl	Dec	egg	yes
1	698	Soumousso	gambiae_sl	Dec	egg	yes
1	699	Soumousso	gambiae_sl	Dec	egg	yes
1	700	Soumousso	gambiae_sl	Dec	egg	yes
1	701	Soumousso	gambiae_sl	Dec	egg	yes
1	702	Soumousso	gambiae_sl	Dec	egg	yes
1	703	Soumousso	gambiae_sl	Dec	egg	yes
1	704	Soumousso	gambiae_sl	Dec	egg	yes
1	705	Soumousso	gambiae_sl	Dec	egg	yes
1	706	Soumousso	gambiae_sl	Dec	egg	yes
1	707	Soumousso	gambiae_sl	Dec	egg	yes
1	708	Soumousso	gambiae_sl	Dec	egg	no
1	709	Soumousso	gambiae_sl	Dec	egg	no
1	710	Soumousso	gambiae_sl	Dec	egg	no
1	711	Soumousso	gambiae_sl	Dec	egg	no
1	712	Soumousso	gambiae_sl	Dec	egg	no
1	713	Soumousso	gambiae_sl	Dec	egg	no
1	714	Soumousso	gambiae_sl	Dec	egg	no
1	715	Soumousso	gambiae_sl	Dec	egg	no
1	716	Soumousso	gambiae_sl	Dec	egg	no
1	717	Soumousso	gambiae_sl	Dec	egg	no
1	718	Soumousso	gambiae_sl	Dec	egg	no
1	719	Soumousso	gambiae_sl	Dec	egg	no
1	720	Soumousso	gambiae_sl	Dec	egg	no
1	721	Soumousso	gambiae_sl	Dec	egg	no
1	722	Soumousso	gambiae_sl	Dec	egg	no
1	723	Soumousso	gambiae_sl	Dec	egg	no
1	724	Soumousso	gambiae_sl	Dec	egg	no
1	725	Soumousso	gambiae_sl	Dec	egg	no
1	726	Soumousso	gambiae_sl	Dec	egg	no
1	727	Soumousso	gambiae_sl	Dec	egg	no
1	728	Soumousso	gambiae_sl	Dec	egg	no
1	729	Soumousso	gambiae_sl	Dec	egg	no
1	730	Soumousso	gambiae_sl	Dec	egg	no
1	731	Soumousso	gambiae_sl	Dec	egg	no
1	732	Soumousso	gambiae_sl	Dec	egg	no
1	733	Soumousso	gambiae_sl	Dec	egg	no
1	734	Soumousso	gambiae_sl	Dec	egg	no
1	735	Soumousso	gambiae_sl	Dec	egg	no
1	736	Soumousso	gambiae_sl	Dec	egg	no
1	737	Soumousso	gambiae_sl	Dec	egg	no
1	738	Soumousso	gambiae_sl	Dec	egg	no
1	739	Soumousso	gambiae_sl	Dec	egg	no
1	740	Soumousso	gambiae_sl	Dec	egg	no
1	741	Soumousso	gambiae_sl	Dec	egg	no
1	742	Soumousso	gambiae_sl	Dec	egg	no
1	743	Soumousso	gambiae_sl	Dec	egg	no
1	744	Soumousso	gambiae_sl	Dec	egg	no
1	745	Soumousso	gambiae_sl	Dec	egg	no
1	746	Soumousso	gambiae_sl	Dec	egg	no
1	747	Soumousso	gambiae_sl	Dec	egg	no
1	748	Soumousso	gambiae_sl	Dec	egg	no
1	749	Soumousso	gambiae_sl	Dec	egg	no
1	750	Soumousso	gambiae_sl	Dec	egg	no
1	751	Soumousso	gambiae_sl	Dec	egg	no
1	752	Soumousso	gambiae_sl	Dec	egg	no
1	753	Soumousso	gambiae_sl	Dec	egg	no
1	754	Soumousso	gambiae_sl	Dec	egg	no
1	755	Soumousso	gambiae_sl	Dec	egg	no
1	756	Soumousso	gambiae_sl	Dec	egg	no
1	757	Soumousso	gambiae_sl	Dec	egg	no
1	758	Soumousso	gambiae_sl	Dec	egg	no
1	759	Soumousso	gambiae_sl	Dec	egg	no
1	760	Soumousso	gambiae_sl	Dec	egg	no
1	761	Soumousso	gambiae_sl	Dec	egg	no
1	762	Soumousso	gambiae_sl	Dec	egg	no
1	763	Soumousso	gambiae_sl	Dec	egg	no
1	764	Soumousso	gambiae_sl	Dec	egg	no
1	765	Soumousso	gambiae_sl	Dec	egg	no
1	766	Soumousso	gambiae_sl	Dec	egg	no
1	767	Soumousso	gambiae_sl	Dec	egg	no
1	768	Soumousso	gambiae_sl	Dec	egg	no
1	769	Soumousso	gambiae_sl	Dec	egg	no
1	770	Soumousso	gambiae_sl	Dec	egg	no
1	771	Soumousso	gambiae_sl	Dec	egg	no
1	772	Soumousso	gambiae_sl	Dec	egg	no
1	773	Soumousso	gambiae_sl	Dec	egg	no
1	774	Soumousso	gambiae_sl	Dec	egg	no
1	775	Soumousso	gambiae_sl	Dec	egg	no
1	776	Soumousso	gambiae_sl	Dec	egg	no
1	777	Soumousso	gambiae_sl	Dec	egg	no
1	778	Soumousso	gambiae_sl	Dec	egg	no
1	779	Soumousso	gambiae_sl	Dec	egg	no
1	780	Soumousso	gambiae_sl	Dec	egg	no
1	781	Soumousso	gambiae_sl	Dec	egg	no
1	782	Soumousso	gambiae_sl	Dec	egg	no
1	783	Soumousso	gambiae_sl	Dec	egg	no
1	784	Soumousso	gambiae_sl	Dec	egg	no
1	785	Soumousso	gambiae_sl	Dec	egg	no
1	786	Soumousso	gambiae_sl	Dec	egg	no
1	787	Soumousso	gambiae_sl	Dec	egg	no
1	788	Soumousso	gambiae_sl	Dec	egg	no
1	789	Soumousso	gambiae_sl	Dec	egg	no
1	790	Soumousso	gambiae_sl	Dec	egg	no
1	791	Soumousso	gambiae_sl	Dec	egg	no
1	792	Soumousso	gambiae_sl	Dec	egg	no
1	793	Soumousso	gambiae_sl	Dec	egg	no
1	794	Soumousso	gambiae_sl	Dec	egg	no
1	795	Soumousso	gambiae_sl	Dec	egg	no
1	796	Soumousso	gambiae_sl	Dec	egg	no
1	797	Soumousso	gambiae_sl	Dec	egg	no
1	798	Soumousso	gambiae_sl	Dec	egg	no
1	799	Soumousso	gambiae_sl	Dec	egg	no
1	800	Soumousso	gambiae_sl	Dec	egg	no
2	801	Bama	coluzzii	Aug	egg	yes
2	802	Bama	coluzzii	Aug	egg	yes
2	803	Bama	coluzzii	Aug	egg	yes
2	804	Bama	coluzzii	Aug	egg	yes
2	805	Bama	coluzzii	Aug	egg	yes
2	806	Bama	coluzzii	Aug	egg	yes
2	807	Bama	coluzzii	Aug	egg	yes
2	808	Bama	coluzzii	Aug	egg	yes
2	809	Bama	coluzzii	Aug	egg	yes
2	810	Bama	coluzzii	Aug	egg	yes
2	811	Bama	coluzzii	Aug	egg	yes
2	812	Bama	coluzzii	Aug	egg	yes
2	813	Bama	coluzzii	Aug	egg	yes
2	814	Bama	coluzzii	Aug	egg	yes
2	815	Bama	coluzzii	Aug	egg	yes
2	816	Bama	coluzzii	Aug	egg	yes
2	817	Bama	coluzzii	Aug	egg	yes
2	818	Bama	coluzzii	Aug	egg	yes
2	819	Bama	coluzzii	Aug	egg	yes
2	820	Bama	coluzzii	Aug	egg	yes
2	821	Bama	coluzzii	Aug	egg	yes
2	822	Bama	coluzzii	Aug	egg	yes
2	823	Bama	coluzzii	Aug	egg	yes
2	824	Bama	coluzzii	Aug	egg	yes
2	825	Bama	coluzzii	Aug	egg	yes
2	826	Bama	coluzzii	Aug	egg	yes
2	827	Bama	coluzzii	Aug	egg	yes
2	828	Bama	coluzzii	Aug	egg	yes
2	829	Bama	coluzzii	Aug	egg	yes
2	830	Bama	coluzzii	Aug	egg	yes
2	831	Bama	coluzzii	Aug	egg	yes
2	832	Bama	coluzzii	Aug	egg	yes
2	833	Bama	coluzzii	Aug	egg	yes
2	834	Bama	coluzzii	Aug	egg	yes
2	835	Bama	coluzzii	Aug	egg	yes
2	836	Bama	coluzzii	Aug	egg	yes
2	837	Bama	coluzzii	Aug	egg	yes
2	838	Bama	coluzzii	Aug	egg	yes
2	839	Bama	coluzzii	Aug	egg	yes
2	840	Bama	coluzzii	Aug	egg	yes
2	841	Bama	coluzzii	Aug	egg	yes
2	842	Bama	coluzzii	Aug	egg	yes
2	843	Bama	coluzzii	Aug	egg	yes
2	844	Bama	coluzzii	Aug	egg	yes
2	845	Bama	coluzzii	Aug	egg	yes
2	846	Bama	coluzzii	Aug	egg	yes
2	847	Bama	coluzzii	Aug	egg	yes
2	848	Bama	coluzzii	Aug	egg	yes
2	849	Bama	coluzzii	Aug	egg	yes
2	850	Bama	coluzzii	Aug	egg	yes
2	851	Bama	coluzzii	Aug	egg	yes
2	852	Bama	coluzzii	Aug	egg	yes
2	853	Bama	coluzzii	Aug	egg	yes
2	854	Bama	coluzzii	Aug	egg	yes
2	855	Bama	coluzzii	Aug	egg	yes
2	856	Bama	coluzzii	Aug	egg	yes
2	857	Bama	coluzzii	Aug	egg	yes
2	858	Bama	coluzzii	Aug	egg	yes
2	859	Bama	coluzzii	Aug	egg	yes
2	860	Bama	coluzzii	Aug	egg	yes
2	861	Bama	coluzzii	Aug	egg	yes
2	862	Bama	coluzzii	Aug	egg	yes
2	863	Bama	coluzzii	Aug	egg	yes
2	864	Bama	coluzzii	Aug	egg	yes
2	865	Bama	coluzzii	Aug	egg	yes
2	866	Bama	coluzzii	Aug	egg	yes
2	867	Bama	coluzzii	Aug	egg	yes
2	868	Bama	coluzzii	Aug	egg	yes
2	869	Bama	coluzzii	Aug	egg	yes
2	870	Bama	coluzzii	Aug	egg	yes
2	871	Bama	coluzzii	Aug	egg	yes
2	872	Bama	coluzzii	Aug	egg	yes
2	873	Bama	coluzzii	Aug	egg	yes
2	874	Bama	coluzzii	Aug	egg	yes
2	875	Bama	coluzzii	Aug	egg	yes
2	876	Bama	coluzzii	Aug	egg	yes
2	877	Bama	coluzzii	Aug	egg	yes
2	878	Bama	coluzzii	Aug	egg	yes
2	879	Bama	coluzzii	Aug	egg	yes
2	880	Bama	coluzzii	Aug	egg	yes
2	881	Bama	coluzzii	Aug	egg	yes
2	882	Bama	coluzzii	Aug	egg	yes
2	883	Bama	coluzzii	Aug	egg	yes
2	884	Bama	coluzzii	Aug	egg	yes
2	885	Bama	coluzzii	Aug	egg	yes
2	886	Bama	coluzzii	Aug	egg	yes
2	887	Bama	coluzzii	Aug	egg	yes
2	888	Bama	coluzzii	Aug	egg	yes
2	889	Bama	coluzzii	Aug	egg	yes
2	890	Bama	coluzzii	Aug	egg	yes
2	891	Bama	coluzzii	Aug	egg	yes
2	892	Bama	coluzzii	Aug	egg	yes
2	893	Bama	coluzzii	Aug	egg	yes
2	894	Bama	coluzzii	Aug	egg	yes
2	895	Bama	coluzzii	Aug	egg	yes
2	896	Bama	coluzzii	Aug	egg	yes
2	897	Bama	coluzzii	Aug	egg	yes
2	898	Bama	coluzzii	Aug	egg	yes
2	899	Bama	coluzzii	Aug	egg	yes
2	900	Bama	coluzzii	Aug	egg	yes
2	901	Bama	coluzzii	Aug	egg	yes
2	902	Bama	coluzzii	Aug	egg	yes
2	903	Bama	coluzzii	Aug	egg	yes
2	904	Bama	coluzzii	Aug	egg	yes
2	905	Bama	coluzzii	Aug	egg	yes
2	906	Bama	coluzzii	Aug	egg	yes
2	907	Bama	coluzzii	Aug	egg	yes
2	908	Bama	coluzzii	Aug	egg	yes
2	909	Bama	coluzzii	Aug	egg	yes
2	910	Bama	coluzzii	Aug	egg	yes
2	911	Bama	coluzzii	Aug	egg	yes
2	912	Bama	coluzzii	Aug	egg	yes
2	913	Bama	coluzzii	Aug	egg	yes
2	914	Bama	coluzzii	Aug	egg	yes
2	915	Bama	coluzzii	Aug	egg	yes
2	916	Bama	coluzzii	Aug	egg	yes
2	917	Bama	coluzzii	Aug	egg	yes
2	918	Bama	coluzzii	Aug	egg	yes
2	919	Bama	coluzzii	Aug	egg	yes
2	920	Bama	coluzzii	Aug	egg	yes
2	921	Bama	coluzzii	Aug	egg	yes
2	922	Bama	coluzzii	Aug	egg	yes
2	923	Bama	coluzzii	Aug	egg	yes
2	924	Bama	coluzzii	Aug	egg	yes
2	925	Bama	coluzzii	Aug	egg	yes
2	926	Bama	coluzzii	Aug	egg	yes
2	927	Bama	coluzzii	Aug	egg	yes
2	928	Bama	coluzzii	Aug	egg	yes
2	929	Bama	coluzzii	Aug	egg	yes
2	930	Bama	coluzzii	Aug	egg	yes
2	931	Bama	coluzzii	Aug	egg	yes
2	932	Bama	coluzzii	Aug	egg	yes
2	933	Bama	coluzzii	Aug	egg	yes
2	934	Bama	coluzzii	Aug	egg	yes
2	935	Bama	coluzzii	Aug	egg	yes
2	936	Bama	coluzzii	Aug	egg	yes
2	937	Bama	coluzzii	Aug	egg	yes
2	938	Bama	coluzzii	Aug	egg	yes
2	939	Bama	coluzzii	Aug	egg	yes
2	940	Bama	coluzzii	Aug	egg	yes
2	941	Bama	coluzzii	Aug	egg	yes
2	942	Bama	coluzzii	Aug	egg	yes
2	943	Bama	coluzzii	Aug	egg	yes
2	944	Bama	coluzzii	Aug	egg	yes
2	945	Bama	coluzzii	Aug	egg	yes
2	946	Bama	coluzzii	Aug	egg	yes
2	947	Bama	coluzzii	Aug	egg	yes
2	948	Bama	coluzzii	Aug	egg	yes
2	949	Bama	coluzzii	Aug	egg	yes
2	950	Bama	coluzzii	Aug	egg	yes
2	951	Bama	coluzzii	Aug	egg	yes
2	952	Bama	coluzzii	Aug	egg	yes
2	953	Bama	coluzzii	Aug	egg	yes
2	954	Bama	coluzzii	Aug	egg	yes
2	955	Bama	coluzzii	Aug	egg	yes
2	956	Bama	coluzzii	Aug	egg	yes
2	957	Bama	coluzzii	Aug	egg	yes
2	958	Bama	coluzzii	Aug	egg	yes
2	959	Bama	coluzzii	Aug	egg	yes
2	960	Bama	coluzzii	Aug	egg	yes
2	961	Bama	coluzzii	Aug	egg	yes
2	962	Bama	coluzzii	Aug	egg	yes
2	963	Bama	coluzzii	Aug	egg	yes
2	964	Bama	coluzzii	Aug	egg	yes
2	965	Bama	coluzzii	Aug	egg	yes
2	966	Bama	coluzzii	Aug	egg	yes
2	967	Bama	coluzzii	Aug	egg	yes
2	968	Bama	coluzzii	Aug	egg	yes
2	969	Bama	coluzzii	Aug	egg	yes
2	970	Bama	coluzzii	Aug	egg	yes
2	971	Bama	coluzzii	Aug	egg	yes
2	972	Bama	coluzzii	Aug	egg	yes
2	973	Bama	coluzzii	Aug	egg	yes
2	974	Bama	coluzzii	Aug	egg	yes
2	975	Bama	coluzzii	Aug	egg	no
2	976	Bama	coluzzii	Aug	egg	no
2	977	Bama	coluzzii	Aug	egg	no
2	978	Bama	coluzzii	Aug	egg	no
2	979	Bama	coluzzii	Aug	egg	no
2	980	Bama	coluzzii	Aug	egg	no
2	981	Bama	coluzzii	Aug	egg	no
2	982	Bama	coluzzii	Aug	egg	no
2	983	Bama	coluzzii	Aug	egg	no
2	984	Bama	coluzzii	Aug	egg	no
2	985	Bama	coluzzii	Aug	egg	no
2	986	Bama	coluzzii	Aug	egg	no
2	987	Bama	coluzzii	Aug	egg	no
2	988	Bama	coluzzii	Aug	egg	no
2	989	Bama	coluzzii	Aug	egg	no
2	990	Bama	coluzzii	Aug	egg	no
2	991	Bama	coluzzii	Aug	egg	no
2	992	Bama	coluzzii	Aug	egg	no
2	993	Bama	coluzzii	Aug	egg	no
2	994	Bama	coluzzii	Aug	egg	no
2	995	Bama	coluzzii	Aug	egg	no
2	996	Bama	coluzzii	Aug	egg	no
2	997	Bama	coluzzii	Aug	egg	no
2	998	Bama	coluzzii	Aug	egg	no
2	999	Bama	coluzzii	Aug	egg	no
2	1000	Bama	coluzzii	Aug	egg	no
2	1001	Soumousso	gambiae_sl	Aug	egg	yes
2	1002	Soumousso	gambiae_sl	Aug	egg	yes
2	1003	Soumousso	gambiae_sl	Aug	egg	yes
2	1004	Soumousso	gambiae_sl	Aug	egg	yes
2	1005	Soumousso	gambiae_sl	Aug	egg	yes
2	1006	Soumousso	gambiae_sl	Aug	egg	yes
2	1007	Soumousso	gambiae_sl	Aug	egg	yes
2	1008	Soumousso	gambiae_sl	Aug	egg	yes
2	1009	Soumousso	gambiae_sl	Aug	egg	yes
2	1010	Soumousso	gambiae_sl	Aug	egg	yes
2	1011	Soumousso	gambiae_sl	Aug	egg	yes
2	1012	Soumousso	gambiae_sl	Aug	egg	yes
2	1013	Soumousso	gambiae_sl	Aug	egg	yes
2	1014	Soumousso	gambiae_sl	Aug	egg	yes
2	1015	Soumousso	gambiae_sl	Aug	egg	yes
2	1016	Soumousso	gambiae_sl	Aug	egg	yes
2	1017	Soumousso	gambiae_sl	Aug	egg	yes
2	1018	Soumousso	gambiae_sl	Aug	egg	yes
2	1019	Soumousso	gambiae_sl	Aug	egg	yes
2	1020	Soumousso	gambiae_sl	Aug	egg	yes
2	1021	Soumousso	gambiae_sl	Aug	egg	yes
2	1022	Soumousso	gambiae_sl	Aug	egg	yes
2	1023	Soumousso	gambiae_sl	Aug	egg	yes
2	1024	Soumousso	gambiae_sl	Aug	egg	yes
2	1025	Soumousso	gambiae_sl	Aug	egg	yes
2	1026	Soumousso	gambiae_sl	Aug	egg	yes
2	1027	Soumousso	gambiae_sl	Aug	egg	yes
2	1028	Soumousso	gambiae_sl	Aug	egg	yes
2	1029	Soumousso	gambiae_sl	Aug	egg	yes
2	1030	Soumousso	gambiae_sl	Aug	egg	yes
2	1031	Soumousso	gambiae_sl	Aug	egg	yes
2	1032	Soumousso	gambiae_sl	Aug	egg	yes
2	1033	Soumousso	gambiae_sl	Aug	egg	yes
2	1034	Soumousso	gambiae_sl	Aug	egg	yes
2	1035	Soumousso	gambiae_sl	Aug	egg	yes
2	1036	Soumousso	gambiae_sl	Aug	egg	yes
2	1037	Soumousso	gambiae_sl	Aug	egg	yes
2	1038	Soumousso	gambiae_sl	Aug	egg	yes
2	1039	Soumousso	gambiae_sl	Aug	egg	yes
2	1040	Soumousso	gambiae_sl	Aug	egg	yes
2	1041	Soumousso	gambiae_sl	Aug	egg	yes
2	1042	Soumousso	gambiae_sl	Aug	egg	yes
2	1043	Soumousso	gambiae_sl	Aug	egg	yes
2	1044	Soumousso	gambiae_sl	Aug	egg	yes
2	1045	Soumousso	gambiae_sl	Aug	egg	yes
2	1046	Soumousso	gambiae_sl	Aug	egg	yes
2	1047	Soumousso	gambiae_sl	Aug	egg	yes
2	1048	Soumousso	gambiae_sl	Aug	egg	yes
2	1049	Soumousso	gambiae_sl	Aug	egg	yes
2	1050	Soumousso	gambiae_sl	Aug	egg	yes
2	1051	Soumousso	gambiae_sl	Aug	egg	yes
2	1052	Soumousso	gambiae_sl	Aug	egg	yes
2	1053	Soumousso	gambiae_sl	Aug	egg	yes
2	1054	Soumousso	gambiae_sl	Aug	egg	yes
2	1055	Soumousso	gambiae_sl	Aug	egg	yes
2	1056	Soumousso	gambiae_sl	Aug	egg	yes
2	1057	Soumousso	gambiae_sl	Aug	egg	yes
2	1058	Soumousso	gambiae_sl	Aug	egg	yes
2	1059	Soumousso	gambiae_sl	Aug	egg	yes
2	1060	Soumousso	gambiae_sl	Aug	egg	yes
2	1061	Soumousso	gambiae_sl	Aug	egg	yes
2	1062	Soumousso	gambiae_sl	Aug	egg	yes
2	1063	Soumousso	gambiae_sl	Aug	egg	yes
2	1064	Soumousso	gambiae_sl	Aug	egg	yes
2	1065	Soumousso	gambiae_sl	Aug	egg	yes
2	1066	Soumousso	gambiae_sl	Aug	egg	yes
2	1067	Soumousso	gambiae_sl	Aug	egg	yes
2	1068	Soumousso	gambiae_sl	Aug	egg	yes
2	1069	Soumousso	gambiae_sl	Aug	egg	yes
2	1070	Soumousso	gambiae_sl	Aug	egg	yes
2	1071	Soumousso	gambiae_sl	Aug	egg	yes
2	1072	Soumousso	gambiae_sl	Aug	egg	yes
2	1073	Soumousso	gambiae_sl	Aug	egg	yes
2	1074	Soumousso	gambiae_sl	Aug	egg	yes
2	1075	Soumousso	gambiae_sl	Aug	egg	yes
2	1076	Soumousso	gambiae_sl	Aug	egg	yes
2	1077	Soumousso	gambiae_sl	Aug	egg	yes
2	1078	Soumousso	gambiae_sl	Aug	egg	yes
2	1079	Soumousso	gambiae_sl	Aug	egg	yes
2	1080	Soumousso	gambiae_sl	Aug	egg	yes
2	1081	Soumousso	gambiae_sl	Aug	egg	yes
2	1082	Soumousso	gambiae_sl	Aug	egg	yes
2	1083	Soumousso	gambiae_sl	Aug	egg	yes
2	1084	Soumousso	gambiae_sl	Aug	egg	yes
2	1085	Soumousso	gambiae_sl	Aug	egg	yes
2	1086	Soumousso	gambiae_sl	Aug	egg	yes
2	1087	Soumousso	gambiae_sl	Aug	egg	yes
2	1088	Soumousso	gambiae_sl	Aug	egg	yes
2	1089	Soumousso	gambiae_sl	Aug	egg	yes
2	1090	Soumousso	gambiae_sl	Aug	egg	yes
2	1091	Soumousso	gambiae_sl	Aug	egg	yes
2	1092	Soumousso	gambiae_sl	Aug	egg	yes
2	1093	Soumousso	gambiae_sl	Aug	egg	yes
2	1094	Soumousso	gambiae_sl	Aug	egg	yes
2	1095	Soumousso	gambiae_sl	Aug	egg	yes
2	1096	Soumousso	gambiae_sl	Aug	egg	yes
2	1097	Soumousso	gambiae_sl	Aug	egg	yes
2	1098	Soumousso	gambiae_sl	Aug	egg	yes
2	1099	Soumousso	gambiae_sl	Aug	egg	yes
2	1100	Soumousso	gambiae_sl	Aug	egg	yes
2	1101	Soumousso	gambiae_sl	Aug	egg	yes
2	1102	Soumousso	gambiae_sl	Aug	egg	yes
2	1103	Soumousso	gambiae_sl	Aug	egg	yes
2	1104	Soumousso	gambiae_sl	Aug	egg	yes
2	1105	Soumousso	gambiae_sl	Aug	egg	yes
2	1106	Soumousso	gambiae_sl	Aug	egg	yes
2	1107	Soumousso	gambiae_sl	Aug	egg	yes
2	1108	Soumousso	gambiae_sl	Aug	egg	yes
2	1109	Soumousso	gambiae_sl	Aug	egg	yes
2	1110	Soumousso	gambiae_sl	Aug	egg	yes
2	1111	Soumousso	gambiae_sl	Aug	egg	yes
2	1112	Soumousso	gambiae_sl	Aug	egg	yes
2	1113	Soumousso	gambiae_sl	Aug	egg	yes
2	1114	Soumousso	gambiae_sl	Aug	egg	yes
2	1115	Soumousso	gambiae_sl	Aug	egg	yes
2	1116	Soumousso	gambiae_sl	Aug	egg	yes
2	1117	Soumousso	gambiae_sl	Aug	egg	yes
2	1118	Soumousso	gambiae_sl	Aug	egg	yes
2	1119	Soumousso	gambiae_sl	Aug	egg	yes
2	1120	Soumousso	gambiae_sl	Aug	egg	yes
2	1121	Soumousso	gambiae_sl	Aug	egg	yes
2	1122	Soumousso	gambiae_sl	Aug	egg	yes
2	1123	Soumousso	gambiae_sl	Aug	egg	yes
2	1124	Soumousso	gambiae_sl	Aug	egg	yes
2	1125	Soumousso	gambiae_sl	Aug	egg	yes
2	1126	Soumousso	gambiae_sl	Aug	egg	yes
2	1127	Soumousso	gambiae_sl	Aug	egg	yes
2	1128	Soumousso	gambiae_sl	Aug	egg	yes
2	1129	Soumousso	gambiae_sl	Aug	egg	yes
2	1130	Soumousso	gambiae_sl	Aug	egg	yes
2	1131	Soumousso	gambiae_sl	Aug	egg	yes
2	1132	Soumousso	gambiae_sl	Aug	egg	yes
2	1133	Soumousso	gambiae_sl	Aug	egg	yes
2	1134	Soumousso	gambiae_sl	Aug	egg	yes
2	1135	Soumousso	gambiae_sl	Aug	egg	yes
2	1136	Soumousso	gambiae_sl	Aug	egg	yes
2	1137	Soumousso	gambiae_sl	Aug	egg	yes
2	1138	Soumousso	gambiae_sl	Aug	egg	yes
2	1139	Soumousso	gambiae_sl	Aug	egg	yes
2	1140	Soumousso	gambiae_sl	Aug	egg	yes
2	1141	Soumousso	gambiae_sl	Aug	egg	yes
2	1142	Soumousso	gambiae_sl	Aug	egg	yes
2	1143	Soumousso	gambiae_sl	Aug	egg	yes
2	1144	Soumousso	gambiae_sl	Aug	egg	yes
2	1145	Soumousso	gambiae_sl	Aug	egg	yes
2	1146	Soumousso	gambiae_sl	Aug	egg	yes
2	1147	Soumousso	gambiae_sl	Aug	egg	yes
2	1148	Soumousso	gambiae_sl	Aug	egg	yes
2	1149	Soumousso	gambiae_sl	Aug	egg	yes
2	1150	Soumousso	gambiae_sl	Aug	egg	yes
2	1151	Soumousso	gambiae_sl	Aug	egg	yes
2	1152	Soumousso	gambiae_sl	Aug	egg	yes
2	1153	Soumousso	gambiae_sl	Aug	egg	yes
2	1154	Soumousso	gambiae_sl	Aug	egg	yes
2	1155	Soumousso	gambiae_sl	Aug	egg	yes
2	1156	Soumousso	gambiae_sl	Aug	egg	yes
2	1157	Soumousso	gambiae_sl	Aug	egg	yes
2	1158	Soumousso	gambiae_sl	Aug	egg	yes
2	1159	Soumousso	gambiae_sl	Aug	egg	yes
2	1160	Soumousso	gambiae_sl	Aug	egg	yes
2	1161	Soumousso	gambiae_sl	Aug	egg	yes
2	1162	Soumousso	gambiae_sl	Aug	egg	yes
2	1163	Soumousso	gambiae_sl	Aug	egg	yes
2	1164	Soumousso	gambiae_sl	Aug	egg	yes
2	1165	Soumousso	gambiae_sl	Aug	egg	yes
2	1166	Soumousso	gambiae_sl	Aug	egg	no
2	1167	Soumousso	gambiae_sl	Aug	egg	no
2	1168	Soumousso	gambiae_sl	Aug	egg	no
2	1169	Soumousso	gambiae_sl	Aug	egg	no
2	1170	Soumousso	gambiae_sl	Aug	egg	no
2	1171	Soumousso	gambiae_sl	Aug	egg	no
2	1172	Soumousso	gambiae_sl	Aug	egg	no
2	1173	Soumousso	gambiae_sl	Aug	egg	no
2	1174	Soumousso	gambiae_sl	Aug	egg	no
2	1175	Soumousso	gambiae_sl	Aug	egg	no
2	1176	Soumousso	gambiae_sl	Aug	egg	no
2	1177	Soumousso	gambiae_sl	Aug	egg	no
2	1178	Soumousso	gambiae_sl	Aug	egg	no
2	1179	Soumousso	gambiae_sl	Aug	egg	no
2	1180	Soumousso	gambiae_sl	Aug	egg	no
2	1181	Soumousso	gambiae_sl	Aug	egg	no
2	1182	Soumousso	gambiae_sl	Aug	egg	no
2	1183	Soumousso	gambiae_sl	Aug	egg	no
2	1184	Soumousso	gambiae_sl	Aug	egg	no
2	1185	Soumousso	gambiae_sl	Aug	egg	no
2	1186	Soumousso	gambiae_sl	Aug	egg	no
2	1187	Soumousso	gambiae_sl	Aug	egg	no
2	1188	Soumousso	gambiae_sl	Aug	egg	no
2	1189	Soumousso	gambiae_sl	Aug	egg	no
2	1190	Soumousso	gambiae_sl	Aug	egg	no
2	1191	Soumousso	gambiae_sl	Aug	egg	no
2	1192	Soumousso	gambiae_sl	Aug	egg	no
2	1193	Soumousso	gambiae_sl	Aug	egg	no
2	1194	Soumousso	gambiae_sl	Aug	egg	no
2	1195	Soumousso	gambiae_sl	Aug	egg	no
2	1196	Soumousso	gambiae_sl	Aug	egg	no
2	1197	Soumousso	gambiae_sl	Aug	egg	no
2	1198	Soumousso	gambiae_sl	Aug	egg	no
2	1199	Soumousso	gambiae_sl	Aug	egg	no
2	1200	Soumousso	gambiae_sl	Aug	egg	no
2	1201	Bama	coluzzii	Dec	egg	yes
2	1202	Bama	coluzzii	Dec	egg	yes
2	1203	Bama	coluzzii	Dec	egg	yes
2	1204	Bama	coluzzii	Dec	egg	yes
2	1205	Bama	coluzzii	Dec	egg	yes
2	1206	Bama	coluzzii	Dec	egg	yes
2	1207	Bama	coluzzii	Dec	egg	yes
2	1208	Bama	coluzzii	Dec	egg	yes
2	1209	Bama	coluzzii	Dec	egg	yes
2	1210	Bama	coluzzii	Dec	egg	yes
2	1211	Bama	coluzzii	Dec	egg	yes
2	1212	Bama	coluzzii	Dec	egg	yes
2	1213	Bama	coluzzii	Dec	egg	yes
2	1214	Bama	coluzzii	Dec	egg	yes
2	1215	Bama	coluzzii	Dec	egg	yes
2	1216	Bama	coluzzii	Dec	egg	yes
2	1217	Bama	coluzzii	Dec	egg	yes
2	1218	Bama	coluzzii	Dec	egg	yes
2	1219	Bama	coluzzii	Dec	egg	yes
2	1220	Bama	coluzzii	Dec	egg	yes
2	1221	Bama	coluzzii	Dec	egg	yes
2	1222	Bama	coluzzii	Dec	egg	yes
2	1223	Bama	coluzzii	Dec	egg	yes
2	1224	Bama	coluzzii	Dec	egg	yes
2	1225	Bama	coluzzii	Dec	egg	yes
2	1226	Bama	coluzzii	Dec	egg	yes
2	1227	Bama	coluzzii	Dec	egg	yes
2	1228	Bama	coluzzii	Dec	egg	yes
2	1229	Bama	coluzzii	Dec	egg	yes
2	1230	Bama	coluzzii	Dec	egg	yes
2	1231	Bama	coluzzii	Dec	egg	yes
2	1232	Bama	coluzzii	Dec	egg	yes
2	1233	Bama	coluzzii	Dec	egg	yes
2	1234	Bama	coluzzii	Dec	egg	yes
2	1235	Bama	coluzzii	Dec	egg	yes
2	1236	Bama	coluzzii	Dec	egg	yes
2	1237	Bama	coluzzii	Dec	egg	yes
2	1238	Bama	coluzzii	Dec	egg	yes
2	1239	Bama	coluzzii	Dec	egg	yes
2	1240	Bama	coluzzii	Dec	egg	yes
2	1241	Bama	coluzzii	Dec	egg	yes
2	1242	Bama	coluzzii	Dec	egg	yes
2	1243	Bama	coluzzii	Dec	egg	yes
2	1244	Bama	coluzzii	Dec	egg	yes
2	1245	Bama	coluzzii	Dec	egg	yes
2	1246	Bama	coluzzii	Dec	egg	yes
2	1247	Bama	coluzzii	Dec	egg	yes
2	1248	Bama	coluzzii	Dec	egg	yes
2	1249	Bama	coluzzii	Dec	egg	yes
2	1250	Bama	coluzzii	Dec	egg	yes
2	1251	Bama	coluzzii	Dec	egg	yes
2	1252	Bama	coluzzii	Dec	egg	yes
2	1253	Bama	coluzzii	Dec	egg	yes
2	1254	Bama	coluzzii	Dec	egg	yes
2	1255	Bama	coluzzii	Dec	egg	yes
2	1256	Bama	coluzzii	Dec	egg	yes
2	1257	Bama	coluzzii	Dec	egg	yes
2	1258	Bama	coluzzii	Dec	egg	yes
2	1259	Bama	coluzzii	Dec	egg	yes
2	1260	Bama	coluzzii	Dec	egg	yes
2	1261	Bama	coluzzii	Dec	egg	yes
2	1262	Bama	coluzzii	Dec	egg	yes
2	1263	Bama	coluzzii	Dec	egg	yes
2	1264	Bama	coluzzii	Dec	egg	yes
2	1265	Bama	coluzzii	Dec	egg	yes
2	1266	Bama	coluzzii	Dec	egg	yes
2	1267	Bama	coluzzii	Dec	egg	yes
2	1268	Bama	coluzzii	Dec	egg	yes
2	1269	Bama	coluzzii	Dec	egg	yes
2	1270	Bama	coluzzii	Dec	egg	yes
2	1271	Bama	coluzzii	Dec	egg	yes
2	1272	Bama	coluzzii	Dec	egg	yes
2	1273	Bama	coluzzii	Dec	egg	yes
2	1274	Bama	coluzzii	Dec	egg	yes
2	1275	Bama	coluzzii	Dec	egg	yes
2	1276	Bama	coluzzii	Dec	egg	yes
2	1277	Bama	coluzzii	Dec	egg	yes
2	1278	Bama	coluzzii	Dec	egg	yes
2	1279	Bama	coluzzii	Dec	egg	yes
2	1280	Bama	coluzzii	Dec	egg	yes
2	1281	Bama	coluzzii	Dec	egg	yes
2	1282	Bama	coluzzii	Dec	egg	yes
2	1283	Bama	coluzzii	Dec	egg	yes
2	1284	Bama	coluzzii	Dec	egg	yes
2	1285	Bama	coluzzii	Dec	egg	yes
2	1286	Bama	coluzzii	Dec	egg	yes
2	1287	Bama	coluzzii	Dec	egg	yes
2	1288	Bama	coluzzii	Dec	egg	yes
2	1289	Bama	coluzzii	Dec	egg	yes
2	1290	Bama	coluzzii	Dec	egg	yes
2	1291	Bama	coluzzii	Dec	egg	yes
2	1292	Bama	coluzzii	Dec	egg	yes
2	1293	Bama	coluzzii	Dec	egg	yes
2	1294	Bama	coluzzii	Dec	egg	yes
2	1295	Bama	coluzzii	Dec	egg	yes
2	1296	Bama	coluzzii	Dec	egg	yes
2	1297	Bama	coluzzii	Dec	egg	yes
2	1298	Bama	coluzzii	Dec	egg	yes
2	1299	Bama	coluzzii	Dec	egg	yes
2	1300	Bama	coluzzii	Dec	egg	yes
2	1301	Bama	coluzzii	Dec	egg	yes
2	1302	Bama	coluzzii	Dec	egg	yes
2	1303	Bama	coluzzii	Dec	egg	yes
2	1304	Bama	coluzzii	Dec	egg	yes
2	1305	Bama	coluzzii	Dec	egg	yes
2	1306	Bama	coluzzii	Dec	egg	yes
2	1307	Bama	coluzzii	Dec	egg	yes
2	1308	Bama	coluzzii	Dec	egg	yes
2	1309	Bama	coluzzii	Dec	egg	yes
2	1310	Bama	coluzzii	Dec	egg	yes
2	1311	Bama	coluzzii	Dec	egg	yes
2	1312	Bama	coluzzii	Dec	egg	yes
2	1313	Bama	coluzzii	Dec	egg	yes
2	1314	Bama	coluzzii	Dec	egg	yes
2	1315	Bama	coluzzii	Dec	egg	yes
2	1316	Bama	coluzzii	Dec	egg	yes
2	1317	Bama	coluzzii	Dec	egg	yes
2	1318	Bama	coluzzii	Dec	egg	yes
2	1319	Bama	coluzzii	Dec	egg	yes
2	1320	Bama	coluzzii	Dec	egg	yes
2	1321	Bama	coluzzii	Dec	egg	yes
2	1322	Bama	coluzzii	Dec	egg	yes
2	1323	Bama	coluzzii	Dec	egg	yes
2	1324	Bama	coluzzii	Dec	egg	yes
2	1325	Bama	coluzzii	Dec	egg	yes
2	1326	Bama	coluzzii	Dec	egg	yes
2	1327	Bama	coluzzii	Dec	egg	yes
2	1328	Bama	coluzzii	Dec	egg	yes
2	1329	Bama	coluzzii	Dec	egg	yes
2	1330	Bama	coluzzii	Dec	egg	yes
2	1331	Bama	coluzzii	Dec	egg	no
2	1332	Bama	coluzzii	Dec	egg	no
2	1333	Bama	coluzzii	Dec	egg	no
2	1334	Bama	coluzzii	Dec	egg	no
2	1335	Bama	coluzzii	Dec	egg	no
2	1336	Bama	coluzzii	Dec	egg	no
2	1337	Bama	coluzzii	Dec	egg	no
2	1338	Bama	coluzzii	Dec	egg	no
2	1339	Bama	coluzzii	Dec	egg	no
2	1340	Bama	coluzzii	Dec	egg	no
2	1341	Bama	coluzzii	Dec	egg	no
2	1342	Bama	coluzzii	Dec	egg	no
2	1343	Bama	coluzzii	Dec	egg	no
2	1344	Bama	coluzzii	Dec	egg	no
2	1345	Bama	coluzzii	Dec	egg	no
2	1346	Bama	coluzzii	Dec	egg	no
2	1347	Bama	coluzzii	Dec	egg	no
2	1348	Bama	coluzzii	Dec	egg	no
2	1349	Bama	coluzzii	Dec	egg	no
2	1350	Bama	coluzzii	Dec	egg	no
2	1351	Bama	coluzzii	Dec	egg	no
2	1352	Bama	coluzzii	Dec	egg	no
2	1353	Bama	coluzzii	Dec	egg	no
2	1354	Bama	coluzzii	Dec	egg	no
2	1355	Bama	coluzzii	Dec	egg	no
2	1356	Bama	coluzzii	Dec	egg	no
2	1357	Bama	coluzzii	Dec	egg	no
2	1358	Bama	coluzzii	Dec	egg	no
2	1359	Bama	coluzzii	Dec	egg	no
2	1360	Bama	coluzzii	Dec	egg	no
2	1361	Bama	coluzzii	Dec	egg	no
2	1362	Bama	coluzzii	Dec	egg	no
2	1363	Bama	coluzzii	Dec	egg	no
2	1364	Bama	coluzzii	Dec	egg	no
2	1365	Bama	coluzzii	Dec	egg	no
2	1366	Bama	coluzzii	Dec	egg	no
2	1367	Bama	coluzzii	Dec	egg	no
2	1368	Bama	coluzzii	Dec	egg	no
2	1369	Bama	coluzzii	Dec	egg	no
2	1370	Bama	coluzzii	Dec	egg	no
2	1371	Bama	coluzzii	Dec	egg	no
2	1372	Bama	coluzzii	Dec	egg	no
2	1373	Bama	coluzzii	Dec	egg	no
2	1374	Bama	coluzzii	Dec	egg	no
2	1375	Bama	coluzzii	Dec	egg	no
2	1376	Bama	coluzzii	Dec	egg	no
2	1377	Bama	coluzzii	Dec	egg	no
2	1378	Bama	coluzzii	Dec	egg	no
2	1379	Bama	coluzzii	Dec	egg	no
2	1380	Bama	coluzzii	Dec	egg	no
2	1381	Bama	coluzzii	Dec	egg	no
2	1382	Bama	coluzzii	Dec	egg	no
2	1383	Bama	coluzzii	Dec	egg	no
2	1384	Bama	coluzzii	Dec	egg	no
2	1385	Bama	coluzzii	Dec	egg	no
2	1386	Bama	coluzzii	Dec	egg	no
2	1387	Bama	coluzzii	Dec	egg	no
2	1388	Bama	coluzzii	Dec	egg	no
2	1389	Bama	coluzzii	Dec	egg	no
2	1390	Bama	coluzzii	Dec	egg	no
2	1391	Bama	coluzzii	Dec	egg	no
2	1392	Bama	coluzzii	Dec	egg	no
2	1393	Bama	coluzzii	Dec	egg	no
2	1394	Bama	coluzzii	Dec	egg	no
2	1395	Bama	coluzzii	Dec	egg	no
2	1396	Bama	coluzzii	Dec	egg	no
2	1397	Bama	coluzzii	Dec	egg	no
2	1398	Bama	coluzzii	Dec	egg	no
2	1399	Bama	coluzzii	Dec	egg	no
2	1400	Bama	coluzzii	Dec	egg	no
2	1401	Soumousso	gambiae_sl	Dec	egg	yes
2	1402	Soumousso	gambiae_sl	Dec	egg	yes
2	1403	Soumousso	gambiae_sl	Dec	egg	yes
2	1404	Soumousso	gambiae_sl	Dec	egg	yes
2	1405	Soumousso	gambiae_sl	Dec	egg	yes
2	1406	Soumousso	gambiae_sl	Dec	egg	yes
2	1407	Soumousso	gambiae_sl	Dec	egg	yes
2	1408	Soumousso	gambiae_sl	Dec	egg	yes
2	1409	Soumousso	gambiae_sl	Dec	egg	yes
2	1410	Soumousso	gambiae_sl	Dec	egg	yes
2	1411	Soumousso	gambiae_sl	Dec	egg	yes
2	1412	Soumousso	gambiae_sl	Dec	egg	yes
2	1413	Soumousso	gambiae_sl	Dec	egg	yes
2	1414	Soumousso	gambiae_sl	Dec	egg	yes
2	1415	Soumousso	gambiae_sl	Dec	egg	yes
2	1416	Soumousso	gambiae_sl	Dec	egg	yes
2	1417	Soumousso	gambiae_sl	Dec	egg	yes
2	1418	Soumousso	gambiae_sl	Dec	egg	yes
2	1419	Soumousso	gambiae_sl	Dec	egg	yes
2	1420	Soumousso	gambiae_sl	Dec	egg	yes
2	1421	Soumousso	gambiae_sl	Dec	egg	yes
2	1422	Soumousso	gambiae_sl	Dec	egg	yes
2	1423	Soumousso	gambiae_sl	Dec	egg	yes
2	1424	Soumousso	gambiae_sl	Dec	egg	yes
2	1425	Soumousso	gambiae_sl	Dec	egg	yes
2	1426	Soumousso	gambiae_sl	Dec	egg	yes
2	1427	Soumousso	gambiae_sl	Dec	egg	yes
2	1428	Soumousso	gambiae_sl	Dec	egg	yes
2	1429	Soumousso	gambiae_sl	Dec	egg	yes
2	1430	Soumousso	gambiae_sl	Dec	egg	yes
2	1431	Soumousso	gambiae_sl	Dec	egg	yes
2	1432	Soumousso	gambiae_sl	Dec	egg	yes
2	1433	Soumousso	gambiae_sl	Dec	egg	yes
2	1434	Soumousso	gambiae_sl	Dec	egg	yes
2	1435	Soumousso	gambiae_sl	Dec	egg	yes
2	1436	Soumousso	gambiae_sl	Dec	egg	yes
2	1437	Soumousso	gambiae_sl	Dec	egg	yes
2	1438	Soumousso	gambiae_sl	Dec	egg	yes
2	1439	Soumousso	gambiae_sl	Dec	egg	yes
2	1440	Soumousso	gambiae_sl	Dec	egg	yes
2	1441	Soumousso	gambiae_sl	Dec	egg	yes
2	1442	Soumousso	gambiae_sl	Dec	egg	yes
2	1443	Soumousso	gambiae_sl	Dec	egg	yes
2	1444	Soumousso	gambiae_sl	Dec	egg	yes
2	1445	Soumousso	gambiae_sl	Dec	egg	yes
2	1446	Soumousso	gambiae_sl	Dec	egg	yes
2	1447	Soumousso	gambiae_sl	Dec	egg	yes
2	1448	Soumousso	gambiae_sl	Dec	egg	yes
2	1449	Soumousso	gambiae_sl	Dec	egg	yes
2	1450	Soumousso	gambiae_sl	Dec	egg	yes
2	1451	Soumousso	gambiae_sl	Dec	egg	yes
2	1452	Soumousso	gambiae_sl	Dec	egg	yes
2	1453	Soumousso	gambiae_sl	Dec	egg	yes
2	1454	Soumousso	gambiae_sl	Dec	egg	yes
2	1455	Soumousso	gambiae_sl	Dec	egg	yes
2	1456	Soumousso	gambiae_sl	Dec	egg	yes
2	1457	Soumousso	gambiae_sl	Dec	egg	yes
2	1458	Soumousso	gambiae_sl	Dec	egg	yes
2	1459	Soumousso	gambiae_sl	Dec	egg	yes
2	1460	Soumousso	gambiae_sl	Dec	egg	yes
2	1461	Soumousso	gambiae_sl	Dec	egg	yes
2	1462	Soumousso	gambiae_sl	Dec	egg	yes
2	1463	Soumousso	gambiae_sl	Dec	egg	yes
2	1464	Soumousso	gambiae_sl	Dec	egg	yes
2	1465	Soumousso	gambiae_sl	Dec	egg	yes
2	1466	Soumousso	gambiae_sl	Dec	egg	yes
2	1467	Soumousso	gambiae_sl	Dec	egg	yes
2	1468	Soumousso	gambiae_sl	Dec	egg	yes
2	1469	Soumousso	gambiae_sl	Dec	egg	yes
2	1470	Soumousso	gambiae_sl	Dec	egg	yes
2	1471	Soumousso	gambiae_sl	Dec	egg	yes
2	1472	Soumousso	gambiae_sl	Dec	egg	yes
2	1473	Soumousso	gambiae_sl	Dec	egg	yes
2	1474	Soumousso	gambiae_sl	Dec	egg	yes
2	1475	Soumousso	gambiae_sl	Dec	egg	yes
2	1476	Soumousso	gambiae_sl	Dec	egg	yes
2	1477	Soumousso	gambiae_sl	Dec	egg	yes
2	1478	Soumousso	gambiae_sl	Dec	egg	yes
2	1479	Soumousso	gambiae_sl	Dec	egg	yes
2	1480	Soumousso	gambiae_sl	Dec	egg	yes
2	1481	Soumousso	gambiae_sl	Dec	egg	yes
2	1482	Soumousso	gambiae_sl	Dec	egg	yes
2	1483	Soumousso	gambiae_sl	Dec	egg	yes
2	1484	Soumousso	gambiae_sl	Dec	egg	yes
2	1485	Soumousso	gambiae_sl	Dec	egg	yes
2	1486	Soumousso	gambiae_sl	Dec	egg	yes
2	1487	Soumousso	gambiae_sl	Dec	egg	yes
2	1488	Soumousso	gambiae_sl	Dec	egg	yes
2	1489	Soumousso	gambiae_sl	Dec	egg	yes
2	1490	Soumousso	gambiae_sl	Dec	egg	yes
2	1491	Soumousso	gambiae_sl	Dec	egg	yes
2	1492	Soumousso	gambiae_sl	Dec	egg	yes
2	1493	Soumousso	gambiae_sl	Dec	egg	yes
2	1494	Soumousso	gambiae_sl	Dec	egg	yes
2	1495	Soumousso	gambiae_sl	Dec	egg	yes
2	1496	Soumousso	gambiae_sl	Dec	egg	yes
2	1497	Soumousso	gambiae_sl	Dec	egg	yes
2	1498	Soumousso	gambiae_sl	Dec	egg	yes
2	1499	Soumousso	gambiae_sl	Dec	egg	yes
2	1500	Soumousso	gambiae_sl	Dec	egg	yes
2	1501	Soumousso	gambiae_sl	Dec	egg	yes
2	1502	Soumousso	gambiae_sl	Dec	egg	yes
2	1503	Soumousso	gambiae_sl	Dec	egg	yes
2	1504	Soumousso	gambiae_sl	Dec	egg	yes
2	1505	Soumousso	gambiae_sl	Dec	egg	yes
2	1506	Soumousso	gambiae_sl	Dec	egg	yes
2	1507	Soumousso	gambiae_sl	Dec	egg	yes
2	1508	Soumousso	gambiae_sl	Dec	egg	yes
2	1509	Soumousso	gambiae_sl	Dec	egg	yes
2	1510	Soumousso	gambiae_sl	Dec	egg	yes
2	1511	Soumousso	gambiae_sl	Dec	egg	yes
2	1512	Soumousso	gambiae_sl	Dec	egg	yes
2	1513	Soumousso	gambiae_sl	Dec	egg	yes
2	1514	Soumousso	gambiae_sl	Dec	egg	yes
2	1515	Soumousso	gambiae_sl	Dec	egg	yes
2	1516	Soumousso	gambiae_sl	Dec	egg	yes
2	1517	Soumousso	gambiae_sl	Dec	egg	yes
2	1518	Soumousso	gambiae_sl	Dec	egg	yes
2	1519	Soumousso	gambiae_sl	Dec	egg	yes
2	1520	Soumousso	gambiae_sl	Dec	egg	yes
2	1521	Soumousso	gambiae_sl	Dec	egg	yes
2	1522	Soumousso	gambiae_sl	Dec	egg	yes
2	1523	Soumousso	gambiae_sl	Dec	egg	yes
2	1524	Soumousso	gambiae_sl	Dec	egg	yes
2	1525	Soumousso	gambiae_sl	Dec	egg	yes
2	1526	Soumousso	gambiae_sl	Dec	egg	yes
2	1527	Soumousso	gambiae_sl	Dec	egg	yes
2	1528	Soumousso	gambiae_sl	Dec	egg	yes
2	1529	Soumousso	gambiae_sl	Dec	egg	yes
2	1530	Soumousso	gambiae_sl	Dec	egg	yes
2	1531	Soumousso	gambiae_sl	Dec	egg	yes
2	1532	Soumousso	gambiae_sl	Dec	egg	yes
2	1533	Soumousso	gambiae_sl	Dec	egg	yes
2	1534	Soumousso	gambiae_sl	Dec	egg	yes
2	1535	Soumousso	gambiae_sl	Dec	egg	yes
2	1536	Soumousso	gambiae_sl	Dec	egg	yes
2	1537	Soumousso	gambiae_sl	Dec	egg	yes
2	1538	Soumousso	gambiae_sl	Dec	egg	yes
2	1539	Soumousso	gambiae_sl	Dec	egg	yes
2	1540	Soumousso	gambiae_sl	Dec	egg	yes
2	1541	Soumousso	gambiae_sl	Dec	egg	yes
2	1542	Soumousso	gambiae_sl	Dec	egg	yes
2	1543	Soumousso	gambiae_sl	Dec	egg	yes
2	1544	Soumousso	gambiae_sl	Dec	egg	yes
2	1545	Soumousso	gambiae_sl	Dec	egg	yes
2	1546	Soumousso	gambiae_sl	Dec	egg	yes
2	1547	Soumousso	gambiae_sl	Dec	egg	yes
2	1548	Soumousso	gambiae_sl	Dec	egg	yes
2	1549	Soumousso	gambiae_sl	Dec	egg	yes
2	1550	Soumousso	gambiae_sl	Dec	egg	yes
2	1551	Soumousso	gambiae_sl	Dec	egg	yes
2	1552	Soumousso	gambiae_sl	Dec	egg	yes
2	1553	Soumousso	gambiae_sl	Dec	egg	yes
2	1554	Soumousso	gambiae_sl	Dec	egg	yes
2	1555	Soumousso	gambiae_sl	Dec	egg	yes
2	1556	Soumousso	gambiae_sl	Dec	egg	yes
2	1557	Soumousso	gambiae_sl	Dec	egg	no
2	1558	Soumousso	gambiae_sl	Dec	egg	no
2	1559	Soumousso	gambiae_sl	Dec	egg	no
2	1560	Soumousso	gambiae_sl	Dec	egg	no
2	1561	Soumousso	gambiae_sl	Dec	egg	no
2	1562	Soumousso	gambiae_sl	Dec	egg	no
2	1563	Soumousso	gambiae_sl	Dec	egg	no
2	1564	Soumousso	gambiae_sl	Dec	egg	no
2	1565	Soumousso	gambiae_sl	Dec	egg	no
2	1566	Soumousso	gambiae_sl	Dec	egg	no
2	1567	Soumousso	gambiae_sl	Dec	egg	no
2	1568	Soumousso	gambiae_sl	Dec	egg	no
2	1569	Soumousso	gambiae_sl	Dec	egg	no
2	1570	Soumousso	gambiae_sl	Dec	egg	no
2	1571	Soumousso	gambiae_sl	Dec	egg	no
2	1572	Soumousso	gambiae_sl	Dec	egg	no
2	1573	Soumousso	gambiae_sl	Dec	egg	no
2	1574	Soumousso	gambiae_sl	Dec	egg	no
2	1575	Soumousso	gambiae_sl	Dec	egg	no
2	1576	Soumousso	gambiae_sl	Dec	egg	no
2	1577	Soumousso	gambiae_sl	Dec	egg	no
2	1578	Soumousso	gambiae_sl	Dec	egg	no
2	1579	Soumousso	gambiae_sl	Dec	egg	no
2	1580	Soumousso	gambiae_sl	Dec	egg	no
2	1581	Soumousso	gambiae_sl	Dec	egg	no
2	1582	Soumousso	gambiae_sl	Dec	egg	no
2	1583	Soumousso	gambiae_sl	Dec	egg	no
2	1584	Soumousso	gambiae_sl	Dec	egg	no
2	1585	Soumousso	gambiae_sl	Dec	egg	no
2	1586	Soumousso	gambiae_sl	Dec	egg	no
2	1587	Soumousso	gambiae_sl	Dec	egg	no
2	1588	Soumousso	gambiae_sl	Dec	egg	no
2	1589	Soumousso	gambiae_sl	Dec	egg	no
2	1590	Soumousso	gambiae_sl	Dec	egg	no
2	1591	Soumousso	gambiae_sl	Dec	egg	no
2	1592	Soumousso	gambiae_sl	Dec	egg	no
2	1593	Soumousso	gambiae_sl	Dec	egg	no
2	1594	Soumousso	gambiae_sl	Dec	egg	no
2	1595	Soumousso	gambiae_sl	Dec	egg	no
2	1596	Soumousso	gambiae_sl	Dec	egg	no
2	1597	Soumousso	gambiae_sl	Dec	egg	no
2	1598	Soumousso	gambiae_sl	Dec	egg	no
2	1599	Soumousso	gambiae_sl	Dec	egg	no
2	1600	Soumousso	gambiae_sl	Dec	egg	no
2	1601	Bama	coluzzii	Aug	egg	yes
2	1602	Bama	coluzzii	Aug	egg	yes
2	1603	Bama	coluzzii	Aug	egg	yes
2	1604	Bama	coluzzii	Aug	egg	yes
2	1605	Bama	coluzzii	Aug	egg	yes
2	1606	Bama	coluzzii	Aug	egg	yes
2	1607	Bama	coluzzii	Aug	egg	yes
2	1608	Bama	coluzzii	Aug	egg	yes
2	1609	Bama	coluzzii	Aug	egg	yes
2	1610	Bama	coluzzii	Aug	egg	yes
2	1611	Bama	coluzzii	Aug	egg	yes
2	1612	Bama	coluzzii	Aug	egg	yes
2	1613	Bama	coluzzii	Aug	egg	yes
2	1614	Bama	coluzzii	Aug	egg	yes
2	1615	Bama	coluzzii	Aug	egg	yes
2	1616	Bama	coluzzii	Aug	egg	yes
2	1617	Bama	coluzzii	Aug	egg	yes
2	1618	Bama	coluzzii	Aug	egg	yes
2	1619	Bama	coluzzii	Aug	egg	yes
2	1620	Bama	coluzzii	Aug	egg	yes
2	1621	Bama	coluzzii	Aug	egg	yes
2	1622	Bama	coluzzii	Aug	egg	yes
2	1623	Bama	coluzzii	Aug	egg	yes
2	1624	Bama	coluzzii	Aug	egg	yes
2	1625	Bama	coluzzii	Aug	egg	yes
2	1626	Bama	coluzzii	Aug	egg	yes
2	1627	Bama	coluzzii	Aug	egg	yes
2	1628	Bama	coluzzii	Aug	egg	yes
2	1629	Bama	coluzzii	Aug	egg	yes
2	1630	Bama	coluzzii	Aug	egg	yes
2	1631	Bama	coluzzii	Aug	egg	yes
2	1632	Bama	coluzzii	Aug	egg	yes
2	1633	Bama	coluzzii	Aug	egg	yes
2	1634	Bama	coluzzii	Aug	egg	yes
2	1635	Bama	coluzzii	Aug	egg	yes
2	1636	Bama	coluzzii	Aug	egg	yes
2	1637	Bama	coluzzii	Aug	egg	yes
2	1638	Bama	coluzzii	Aug	egg	yes
2	1639	Bama	coluzzii	Aug	egg	yes
2	1640	Bama	coluzzii	Aug	egg	yes
2	1641	Bama	coluzzii	Aug	egg	yes
2	1642	Bama	coluzzii	Aug	egg	yes
2	1643	Bama	coluzzii	Aug	egg	yes
2	1644	Bama	coluzzii	Aug	egg	yes
2	1645	Bama	coluzzii	Aug	egg	yes
2	1646	Bama	coluzzii	Aug	egg	yes
2	1647	Bama	coluzzii	Aug	egg	yes
2	1648	Bama	coluzzii	Aug	egg	yes
2	1649	Bama	coluzzii	Aug	egg	yes
2	1650	Bama	coluzzii	Aug	egg	yes
2	1651	Bama	coluzzii	Aug	egg	yes
2	1652	Bama	coluzzii	Aug	egg	yes
2	1653	Bama	coluzzii	Aug	egg	yes
2	1654	Bama	coluzzii	Aug	egg	yes
2	1655	Bama	coluzzii	Aug	egg	yes
2	1656	Bama	coluzzii	Aug	egg	yes
2	1657	Bama	coluzzii	Aug	egg	yes
2	1658	Bama	coluzzii	Aug	egg	yes
2	1659	Bama	coluzzii	Aug	egg	yes
2	1660	Bama	coluzzii	Aug	egg	yes
2	1661	Bama	coluzzii	Aug	egg	yes
2	1662	Bama	coluzzii	Aug	egg	yes
2	1663	Bama	coluzzii	Aug	egg	yes
2	1664	Bama	coluzzii	Aug	egg	yes
2	1665	Bama	coluzzii	Aug	egg	yes
2	1666	Bama	coluzzii	Aug	egg	yes
2	1667	Bama	coluzzii	Aug	egg	yes
2	1668	Bama	coluzzii	Aug	egg	yes
2	1669	Bama	coluzzii	Aug	egg	yes
2	1670	Bama	coluzzii	Aug	egg	yes
2	1671	Bama	coluzzii	Aug	egg	yes
2	1672	Bama	coluzzii	Aug	egg	yes
2	1673	Bama	coluzzii	Aug	egg	yes
2	1674	Bama	coluzzii	Aug	egg	yes
2	1675	Bama	coluzzii	Aug	egg	yes
2	1676	Bama	coluzzii	Aug	egg	yes
2	1677	Bama	coluzzii	Aug	egg	yes
2	1678	Bama	coluzzii	Aug	egg	yes
2	1679	Bama	coluzzii	Aug	egg	yes
2	1680	Bama	coluzzii	Aug	egg	yes
2	1681	Bama	coluzzii	Aug	egg	yes
2	1682	Bama	coluzzii	Aug	egg	yes
2	1683	Bama	coluzzii	Aug	egg	yes
2	1684	Bama	coluzzii	Aug	egg	yes
2	1685	Bama	coluzzii	Aug	egg	yes
2	1686	Bama	coluzzii	Aug	egg	yes
2	1687	Bama	coluzzii	Aug	egg	yes
2	1688	Bama	coluzzii	Aug	egg	yes
2	1689	Bama	coluzzii	Aug	egg	yes
2	1690	Bama	coluzzii	Aug	egg	yes
2	1691	Bama	coluzzii	Aug	egg	yes
2	1692	Bama	coluzzii	Aug	egg	yes
2	1693	Bama	coluzzii	Aug	egg	yes
2	1694	Bama	coluzzii	Aug	egg	yes
2	1695	Bama	coluzzii	Aug	egg	yes
2	1696	Bama	coluzzii	Aug	egg	yes
2	1697	Bama	coluzzii	Aug	egg	yes
2	1698	Bama	coluzzii	Aug	egg	yes
2	1699	Bama	coluzzii	Aug	egg	yes
2	1700	Bama	coluzzii	Aug	egg	yes
2	1701	Bama	coluzzii	Aug	egg	yes
2	1702	Bama	coluzzii	Aug	egg	yes
2	1703	Bama	coluzzii	Aug	egg	yes
2	1704	Bama	coluzzii	Aug	egg	yes
2	1705	Bama	coluzzii	Aug	egg	yes
2	1706	Bama	coluzzii	Aug	egg	yes
2	1707	Bama	coluzzii	Aug	egg	yes
2	1708	Bama	coluzzii	Aug	egg	yes
2	1709	Bama	coluzzii	Aug	egg	yes
2	1710	Bama	coluzzii	Aug	egg	yes
2	1711	Bama	coluzzii	Aug	egg	yes
2	1712	Bama	coluzzii	Aug	egg	yes
2	1713	Bama	coluzzii	Aug	egg	yes
2	1714	Bama	coluzzii	Aug	egg	yes
2	1715	Bama	coluzzii	Aug	egg	yes
2	1716	Bama	coluzzii	Aug	egg	yes
2	1717	Bama	coluzzii	Aug	egg	yes
2	1718	Bama	coluzzii	Aug	egg	yes
2	1719	Bama	coluzzii	Aug	egg	yes
2	1720	Bama	coluzzii	Aug	egg	yes
2	1721	Bama	coluzzii	Aug	egg	yes
2	1722	Bama	coluzzii	Aug	egg	yes
2	1723	Bama	coluzzii	Aug	egg	yes
2	1724	Bama	coluzzii	Aug	egg	yes
2	1725	Bama	coluzzii	Aug	egg	yes
2	1726	Bama	coluzzii	Aug	egg	yes
2	1727	Bama	coluzzii	Aug	egg	yes
2	1728	Bama	coluzzii	Aug	egg	yes
2	1729	Bama	coluzzii	Aug	egg	yes
2	1730	Bama	coluzzii	Aug	egg	yes
2	1731	Bama	coluzzii	Aug	egg	yes
2	1732	Bama	coluzzii	Aug	egg	yes
2	1733	Bama	coluzzii	Aug	egg	yes
2	1734	Bama	coluzzii	Aug	egg	yes
2	1735	Bama	coluzzii	Aug	egg	yes
2	1736	Bama	coluzzii	Aug	egg	yes
2	1737	Bama	coluzzii	Aug	egg	yes
2	1738	Bama	coluzzii	Aug	egg	no
2	1739	Bama	coluzzii	Aug	egg	no
2	1740	Bama	coluzzii	Aug	egg	no
2	1741	Bama	coluzzii	Aug	egg	no
2	1742	Bama	coluzzii	Aug	egg	no
2	1743	Bama	coluzzii	Aug	egg	no
2	1744	Bama	coluzzii	Aug	egg	no
2	1745	Bama	coluzzii	Aug	egg	no
2	1746	Bama	coluzzii	Aug	egg	no
2	1747	Bama	coluzzii	Aug	egg	no
2	1748	Bama	coluzzii	Aug	egg	no
2	1749	Bama	coluzzii	Aug	egg	no
2	1750	Bama	coluzzii	Aug	egg	no
2	1751	Bama	coluzzii	Aug	egg	no
2	1752	Bama	coluzzii	Aug	egg	no
2	1753	Bama	coluzzii	Aug	egg	no
2	1754	Bama	coluzzii	Aug	egg	no
2	1755	Bama	coluzzii	Aug	egg	no
2	1756	Bama	coluzzii	Aug	egg	no
2	1757	Bama	coluzzii	Aug	egg	no
2	1758	Bama	coluzzii	Aug	egg	no
2	1759	Bama	coluzzii	Aug	egg	no
2	1760	Bama	coluzzii	Aug	egg	no
2	1761	Bama	coluzzii	Aug	egg	no
2	1762	Bama	coluzzii	Aug	egg	no
2	1763	Bama	coluzzii	Aug	egg	no
2	1764	Bama	coluzzii	Aug	egg	no
2	1765	Bama	coluzzii	Aug	egg	no
2	1766	Bama	coluzzii	Aug	egg	no
2	1767	Bama	coluzzii	Aug	egg	no
2	1768	Bama	coluzzii	Aug	egg	no
2	1769	Bama	coluzzii	Aug	egg	no
2	1770	Bama	coluzzii	Aug	egg	no
2	1771	Bama	coluzzii	Aug	egg	no
2	1772	Bama	coluzzii	Aug	egg	no
2	1773	Bama	coluzzii	Aug	egg	no
2	1774	Bama	coluzzii	Aug	egg	no
2	1775	Bama	coluzzii	Aug	egg	no
2	1776	Bama	coluzzii	Aug	egg	no
2	1777	Bama	coluzzii	Aug	egg	no
2	1778	Bama	coluzzii	Aug	egg	no
2	1779	Bama	coluzzii	Aug	egg	no
2	1780	Bama	coluzzii	Aug	egg	no
2	1781	Bama	coluzzii	Aug	egg	no
2	1782	Bama	coluzzii	Aug	egg	no
2	1783	Bama	coluzzii	Aug	egg	no
2	1784	Bama	coluzzii	Aug	egg	no
2	1785	Bama	coluzzii	Aug	egg	no
2	1786	Bama	coluzzii	Aug	egg	no
2	1787	Bama	coluzzii	Aug	egg	no
2	1788	Bama	coluzzii	Aug	egg	no
2	1789	Bama	coluzzii	Aug	egg	no
2	1790	Bama	coluzzii	Aug	egg	no
2	1791	Bama	coluzzii	Aug	egg	no
2	1792	Bama	coluzzii	Aug	egg	no
2	1793	Bama	coluzzii	Aug	egg	no
2	1794	Bama	coluzzii	Aug	egg	no
2	1795	Bama	coluzzii	Aug	egg	no
2	1796	Bama	coluzzii	Aug	egg	no
2	1797	Bama	coluzzii	Aug	egg	no
2	1798	Bama	coluzzii	Aug	egg	no
2	1799	Bama	coluzzii	Aug	egg	no
2	1800	Bama	coluzzii	Aug	egg	no
2	1801	Soumousso	gambiae_sl	Aug	egg	yes
2	1802	Soumousso	gambiae_sl	Aug	egg	yes
2	1803	Soumousso	gambiae_sl	Aug	egg	yes
2	1804	Soumousso	gambiae_sl	Aug	egg	yes
2	1805	Soumousso	gambiae_sl	Aug	egg	yes
2	1806	Soumousso	gambiae_sl	Aug	egg	yes
2	1807	Soumousso	gambiae_sl	Aug	egg	yes
2	1808	Soumousso	gambiae_sl	Aug	egg	yes
2	1809	Soumousso	gambiae_sl	Aug	egg	yes
2	1810	Soumousso	gambiae_sl	Aug	egg	yes
2	1811	Soumousso	gambiae_sl	Aug	egg	yes
2	1812	Soumousso	gambiae_sl	Aug	egg	yes
2	1813	Soumousso	gambiae_sl	Aug	egg	yes
2	1814	Soumousso	gambiae_sl	Aug	egg	yes
2	1815	Soumousso	gambiae_sl	Aug	egg	yes
2	1816	Soumousso	gambiae_sl	Aug	egg	yes
2	1817	Soumousso	gambiae_sl	Aug	egg	yes
2	1818	Soumousso	gambiae_sl	Aug	egg	yes
2	1819	Soumousso	gambiae_sl	Aug	egg	yes
2	1820	Soumousso	gambiae_sl	Aug	egg	yes
2	1821	Soumousso	gambiae_sl	Aug	egg	yes
2	1822	Soumousso	gambiae_sl	Aug	egg	yes
2	1823	Soumousso	gambiae_sl	Aug	egg	yes
2	1824	Soumousso	gambiae_sl	Aug	egg	yes
2	1825	Soumousso	gambiae_sl	Aug	egg	yes
2	1826	Soumousso	gambiae_sl	Aug	egg	yes
2	1827	Soumousso	gambiae_sl	Aug	egg	yes
2	1828	Soumousso	gambiae_sl	Aug	egg	yes
2	1829	Soumousso	gambiae_sl	Aug	egg	yes
2	1830	Soumousso	gambiae_sl	Aug	egg	yes
2	1831	Soumousso	gambiae_sl	Aug	egg	yes
2	1832	Soumousso	gambiae_sl	Aug	egg	yes
2	1833	Soumousso	gambiae_sl	Aug	egg	yes
2	1834	Soumousso	gambiae_sl	Aug	egg	yes
2	1835	Soumousso	gambiae_sl	Aug	egg	yes
2	1836	Soumousso	gambiae_sl	Aug	egg	yes
2	1837	Soumousso	gambiae_sl	Aug	egg	yes
2	1838	Soumousso	gambiae_sl	Aug	egg	yes
2	1839	Soumousso	gambiae_sl	Aug	egg	yes
2	1840	Soumousso	gambiae_sl	Aug	egg	yes
2	1841	Soumousso	gambiae_sl	Aug	egg	yes
2	1842	Soumousso	gambiae_sl	Aug	egg	yes
2	1843	Soumousso	gambiae_sl	Aug	egg	yes
2	1844	Soumousso	gambiae_sl	Aug	egg	yes
2	1845	Soumousso	gambiae_sl	Aug	egg	yes
2	1846	Soumousso	gambiae_sl	Aug	egg	yes
2	1847	Soumousso	gambiae_sl	Aug	egg	yes
2	1848	Soumousso	gambiae_sl	Aug	egg	yes
2	1849	Soumousso	gambiae_sl	Aug	egg	yes
2	1850	Soumousso	gambiae_sl	Aug	egg	yes
2	1851	Soumousso	gambiae_sl	Aug	egg	yes
2	1852	Soumousso	gambiae_sl	Aug	egg	yes
2	1853	Soumousso	gambiae_sl	Aug	egg	yes
2	1854	Soumousso	gambiae_sl	Aug	egg	yes
2	1855	Soumousso	gambiae_sl	Aug	egg	yes
2	1856	Soumousso	gambiae_sl	Aug	egg	yes
2	1857	Soumousso	gambiae_sl	Aug	egg	yes
2	1858	Soumousso	gambiae_sl	Aug	egg	yes
2	1859	Soumousso	gambiae_sl	Aug	egg	yes
2	1860	Soumousso	gambiae_sl	Aug	egg	yes
2	1861	Soumousso	gambiae_sl	Aug	egg	yes
2	1862	Soumousso	gambiae_sl	Aug	egg	yes
2	1863	Soumousso	gambiae_sl	Aug	egg	yes
2	1864	Soumousso	gambiae_sl	Aug	egg	yes
2	1865	Soumousso	gambiae_sl	Aug	egg	yes
2	1866	Soumousso	gambiae_sl	Aug	egg	yes
2	1867	Soumousso	gambiae_sl	Aug	egg	yes
2	1868	Soumousso	gambiae_sl	Aug	egg	yes
2	1869	Soumousso	gambiae_sl	Aug	egg	yes
2	1870	Soumousso	gambiae_sl	Aug	egg	yes
2	1871	Soumousso	gambiae_sl	Aug	egg	yes
2	1872	Soumousso	gambiae_sl	Aug	egg	yes
2	1873	Soumousso	gambiae_sl	Aug	egg	yes
2	1874	Soumousso	gambiae_sl	Aug	egg	yes
2	1875	Soumousso	gambiae_sl	Aug	egg	yes
2	1876	Soumousso	gambiae_sl	Aug	egg	yes
2	1877	Soumousso	gambiae_sl	Aug	egg	yes
2	1878	Soumousso	gambiae_sl	Aug	egg	yes
2	1879	Soumousso	gambiae_sl	Aug	egg	yes
2	1880	Soumousso	gambiae_sl	Aug	egg	yes
2	1881	Soumousso	gambiae_sl	Aug	egg	yes
2	1882	Soumousso	gambiae_sl	Aug	egg	yes
2	1883	Soumousso	gambiae_sl	Aug	egg	yes
2	1884	Soumousso	gambiae_sl	Aug	egg	yes
2	1885	Soumousso	gambiae_sl	Aug	egg	yes
2	1886	Soumousso	gambiae_sl	Aug	egg	yes
2	1887	Soumousso	gambiae_sl	Aug	egg	yes
2	1888	Soumousso	gambiae_sl	Aug	egg	yes
2	1889	Soumousso	gambiae_sl	Aug	egg	yes
2	1890	Soumousso	gambiae_sl	Aug	egg	yes
2	1891	Soumousso	gambiae_sl	Aug	egg	yes
2	1892	Soumousso	gambiae_sl	Aug	egg	yes
2	1893	Soumousso	gambiae_sl	Aug	egg	yes
2	1894	Soumousso	gambiae_sl	Aug	egg	yes
2	1895	Soumousso	gambiae_sl	Aug	egg	yes
2	1896	Soumousso	gambiae_sl	Aug	egg	yes
2	1897	Soumousso	gambiae_sl	Aug	egg	yes
2	1898	Soumousso	gambiae_sl	Aug	egg	yes
2	1899	Soumousso	gambiae_sl	Aug	egg	yes
2	1900	Soumousso	gambiae_sl	Aug	egg	yes
2	1901	Soumousso	gambiae_sl	Aug	egg	yes
2	1902	Soumousso	gambiae_sl	Aug	egg	yes
2	1903	Soumousso	gambiae_sl	Aug	egg	yes
2	1904	Soumousso	gambiae_sl	Aug	egg	yes
2	1905	Soumousso	gambiae_sl	Aug	egg	yes
2	1906	Soumousso	gambiae_sl	Aug	egg	yes
2	1907	Soumousso	gambiae_sl	Aug	egg	yes
2	1908	Soumousso	gambiae_sl	Aug	egg	yes
2	1909	Soumousso	gambiae_sl	Aug	egg	yes
2	1910	Soumousso	gambiae_sl	Aug	egg	yes
2	1911	Soumousso	gambiae_sl	Aug	egg	yes
2	1912	Soumousso	gambiae_sl	Aug	egg	yes
2	1913	Soumousso	gambiae_sl	Aug	egg	yes
2	1914	Soumousso	gambiae_sl	Aug	egg	yes
2	1915	Soumousso	gambiae_sl	Aug	egg	yes
2	1916	Soumousso	gambiae_sl	Aug	egg	yes
2	1917	Soumousso	gambiae_sl	Aug	egg	yes
2	1918	Soumousso	gambiae_sl	Aug	egg	yes
2	1919	Soumousso	gambiae_sl	Aug	egg	yes
2	1920	Soumousso	gambiae_sl	Aug	egg	yes
2	1921	Soumousso	gambiae_sl	Aug	egg	yes
2	1922	Soumousso	gambiae_sl	Aug	egg	yes
2	1923	Soumousso	gambiae_sl	Aug	egg	yes
2	1924	Soumousso	gambiae_sl	Aug	egg	yes
2	1925	Soumousso	gambiae_sl	Aug	egg	yes
2	1926	Soumousso	gambiae_sl	Aug	egg	yes
2	1927	Soumousso	gambiae_sl	Aug	egg	no
2	1928	Soumousso	gambiae_sl	Aug	egg	no
2	1929	Soumousso	gambiae_sl	Aug	egg	no
2	1930	Soumousso	gambiae_sl	Aug	egg	no
2	1931	Soumousso	gambiae_sl	Aug	egg	no
2	1932	Soumousso	gambiae_sl	Aug	egg	no
2	1933	Soumousso	gambiae_sl	Aug	egg	no
2	1934	Soumousso	gambiae_sl	Aug	egg	no
2	1935	Soumousso	gambiae_sl	Aug	egg	no
2	1936	Soumousso	gambiae_sl	Aug	egg	no
2	1937	Soumousso	gambiae_sl	Aug	egg	no
2	1938	Soumousso	gambiae_sl	Aug	egg	no
2	1939	Soumousso	gambiae_sl	Aug	egg	no
2	1940	Soumousso	gambiae_sl	Aug	egg	no
2	1941	Soumousso	gambiae_sl	Aug	egg	no
2	1942	Soumousso	gambiae_sl	Aug	egg	no
2	1943	Soumousso	gambiae_sl	Aug	egg	no
2	1944	Soumousso	gambiae_sl	Aug	egg	no
2	1945	Soumousso	gambiae_sl	Aug	egg	no
2	1946	Soumousso	gambiae_sl	Aug	egg	no
2	1947	Soumousso	gambiae_sl	Aug	egg	no
2	1948	Soumousso	gambiae_sl	Aug	egg	no
2	1949	Soumousso	gambiae_sl	Aug	egg	no
2	1950	Soumousso	gambiae_sl	Aug	egg	no
2	1951	Soumousso	gambiae_sl	Aug	egg	no
2	1952	Soumousso	gambiae_sl	Aug	egg	no
2	1953	Soumousso	gambiae_sl	Aug	egg	no
2	1954	Soumousso	gambiae_sl	Aug	egg	no
2	1955	Soumousso	gambiae_sl	Aug	egg	no
2	1956	Soumousso	gambiae_sl	Aug	egg	no
2	1957	Soumousso	gambiae_sl	Aug	egg	no
2	1958	Soumousso	gambiae_sl	Aug	egg	no
2	1959	Soumousso	gambiae_sl	Aug	egg	no
2	1960	Soumousso	gambiae_sl	Aug	egg	no
2	1961	Soumousso	gambiae_sl	Aug	egg	no
2	1962	Soumousso	gambiae_sl	Aug	egg	no
2	1963	Soumousso	gambiae_sl	Aug	egg	no
2	1964	Soumousso	gambiae_sl	Aug	egg	no
2	1965	Soumousso	gambiae_sl	Aug	egg	no
2	1966	Soumousso	gambiae_sl	Aug	egg	no
2	1967	Soumousso	gambiae_sl	Aug	egg	no
2	1968	Soumousso	gambiae_sl	Aug	egg	no
2	1969	Soumousso	gambiae_sl	Aug	egg	no
2	1970	Soumousso	gambiae_sl	Aug	egg	no
2	1971	Soumousso	gambiae_sl	Aug	egg	no
2	1972	Soumousso	gambiae_sl	Aug	egg	no
2	1973	Soumousso	gambiae_sl	Aug	egg	no
2	1974	Soumousso	gambiae_sl	Aug	egg	no
2	1975	Soumousso	gambiae_sl	Aug	egg	no
2	1976	Soumousso	gambiae_sl	Aug	egg	no
2	1977	Soumousso	gambiae_sl	Aug	egg	no
2	1978	Soumousso	gambiae_sl	Aug	egg	no
2	1979	Soumousso	gambiae_sl	Aug	egg	no
2	1980	Soumousso	gambiae_sl	Aug	egg	no
2	1981	Soumousso	gambiae_sl	Aug	egg	no
2	1982	Soumousso	gambiae_sl	Aug	egg	no
2	1983	Soumousso	gambiae_sl	Aug	egg	no
2	1984	Soumousso	gambiae_sl	Aug	egg	no
2	1985	Soumousso	gambiae_sl	Aug	egg	no
2	1986	Soumousso	gambiae_sl	Aug	egg	no
2	1987	Soumousso	gambiae_sl	Aug	egg	no
2	1988	Soumousso	gambiae_sl	Aug	egg	no
2	1989	Soumousso	gambiae_sl	Aug	egg	no
2	1990	Soumousso	gambiae_sl	Aug	egg	no
2	1991	Soumousso	gambiae_sl	Aug	egg	no
2	1992	Soumousso	gambiae_sl	Aug	egg	no
2	1993	Soumousso	gambiae_sl	Aug	egg	no
2	1994	Soumousso	gambiae_sl	Aug	egg	no
2	1995	Soumousso	gambiae_sl	Aug	egg	no
2	1996	Soumousso	gambiae_sl	Aug	egg	no
2	1997	Soumousso	gambiae_sl	Aug	egg	no
2	1998	Soumousso	gambiae_sl	Aug	egg	no
2	1999	Soumousso	gambiae_sl	Aug	egg	no
[truncated: 401 more rows]

## Sheet: Larval_developpment_time
Replicate	Mosq_id	Mosq_species	locality	month	development_time
1	1	coluzzii	Bama	Aug	9
1	2	coluzzii	Bama	Aug	9
1	3	coluzzii	Bama	Aug	9
1	4	coluzzii	Bama	Aug	9
1	5	coluzzii	Bama	Aug	9
1	6	coluzzii	Bama	Aug	9
1	7	coluzzii	Bama	Aug	9
1	8	coluzzii	Bama	Aug	9
1	9	coluzzii	Bama	Aug	9
1	10	coluzzii	Bama	Aug	9
1	11	coluzzii	Bama	Aug	9
1	12	coluzzii	Bama	Aug	9
1	13	coluzzii	Bama	Aug	9
1	14	coluzzii	Bama	Aug	9
1	15	coluzzii	Bama	Aug	9
1	16	coluzzii	Bama	Aug	9
1	17	coluzzii	Bama	Aug	9
1	18	coluzzii	Bama	Aug	9
1	19	coluzzii	Bama	Aug	9
1	20	coluzzii	Bama	Aug	9
1	21	coluzzii	Bama	Aug	9
1	22	coluzzii	Bama	Aug	9
1	23	coluzzii	Bama	Aug	9
1	24	coluzzii	Bama	Aug	9
1	25	coluzzii	Bama	Aug	9
1	26	coluzzii	Bama	Aug	9
1	27	coluzzii	Bama	Aug	13
1	28	coluzzii	Bama	Aug	13
1	29	gambiae_sl	Soumousso	Aug	11
1	30	gambiae_sl	Soumousso	Aug	11
1	31	gambiae_sl	Soumousso	Aug	11
1	32	gambiae_sl	Soumousso	Aug	11
1	33	gambiae_sl	Soumousso	Aug	11
1	34	gambiae_sl	Soumousso	Aug	12
1	35	gambiae_sl	Soumousso	Aug	12
1	36	gambiae_sl	Soumousso	Aug	12
1	37	gambiae_sl	Soumousso	Aug	12
1	38	gambiae_sl	Soumousso	Aug	13
1	39	gambiae_sl	Soumousso	Aug	13
1	40	gambiae_sl	Soumousso	Aug	14
1	41	gambiae_sl	Soumousso	Aug	14
1	42	gambiae_sl	Soumousso	Aug	14
1	43	gambiae_sl	Soumousso	Aug	14
1	44	gambiae_sl	Soumousso	Aug	14
1	45	gambiae_sl	Soumousso	Aug	14
1	46	gambiae_sl	Soumousso	Aug	14
1	47	gambiae_sl	Soumousso	Aug	14
1	48	gambiae_sl	Soumousso	Aug	14
1	49	gambiae_sl	Soumousso	Aug	14
1	50	gambiae_sl	Soumousso	Aug	15
1	51	gambiae_sl	Soumousso	Aug	15
1	52	gambiae_sl	Soumousso	Aug	15
1	53	gambiae_sl	Soumousso	Aug	15
1	54	gambiae_sl	Soumousso	Aug	15
1	55	coluzzii	Bama	Dec	11
1	56	coluzzii	Bama	Dec	11
1	57	coluzzii	Bama	Dec	11
1	58	coluzzii	Bama	Dec	11
1	59	coluzzii	Bama	Dec	11
1	60	coluzzii	Bama	Dec	11
1	61	coluzzii	Bama	Dec	11
1	62	coluzzii	Bama	Dec	11
1	63	coluzzii	Bama	Dec	11
1	64	coluzzii	Bama	Dec	12
1	65	coluzzii	Bama	Dec	12
1	66	coluzzii	Bama	Dec	12
1	67	coluzzii	Bama	Dec	12
1	68	coluzzii	Bama	Dec	12
1	69	coluzzii	Bama	Dec	12
1	70	coluzzii	Bama	Dec	12
1	71	coluzzii	Bama	Dec	12
1	72	coluzzii	Bama	Dec	12
1	73	coluzzii	Bama	Dec	13
1	74	coluzzii	Bama	Dec	13
1	75	coluzzii	Bama	Dec	13
1	76	coluzzii	Bama	Dec	13
1	77	coluzzii	Bama	Dec	13
1	78	coluzzii	Bama	Dec	13
1	79	coluzzii	Bama	Dec	13
1	80	coluzzii	Bama	Dec	14
1	81	coluzzii	Bama	Dec	14
1	82	gambiae_sl	Soumousso	Dec	11
1	83	gambiae_sl	Soumousso	Dec	11
1	84	gambiae_sl	Soumousso	Dec	11
1	85	gambiae_sl	Soumousso	Dec	12
1	86	gambiae_sl	Soumousso	Dec	12
1	87	gambiae_sl	Soumousso	Dec	12
1	88	gambiae_sl	Soumousso	Dec	12
1	89	gambiae_sl	Soumousso	Dec	12
1	90	gambiae_sl	Soumousso	Dec	12
1	91	gambiae_sl	Soumousso	Dec	12
1	92	gambiae_sl	Soumousso	Dec	12
1	93	gambiae_sl	Soumousso	Dec	12
1	94	gambiae_sl	Soumousso	Dec	12
1	95	gambiae_sl	Soumousso	Dec	12
1	96	gambiae_sl	Soumousso	Dec	12
1	97	gambiae_sl	Soumousso	Dec	12
1	98	gambiae_sl	Soumousso	Dec	13
1	99	gambiae_sl	Soumousso	Dec	13
1	100	gambiae_sl	Soumousso	Dec	13
1	101	gambiae_sl	Soumousso	Dec	13
1	102	gambiae_sl	Soumousso	Dec	13
1	103	gambiae_sl	Soumousso	Dec	13
1	104	gambiae_sl	Soumousso	Dec	13
1	105	gambiae_sl	Soumousso	Dec	13
1	106	gambiae_sl	Soumousso	Dec	13
1	107	gambiae_sl	Soumousso	Dec	13
1	108	gambiae_sl	Soumousso	Dec	13
1	109	gambiae_sl	Soumousso	Dec	13
1	110	gambiae_sl	Soumousso	Dec	13
1	111	gambiae_sl	Soumousso	Dec	13
1	112	gambiae_sl	Soumousso	Dec	13
1	113	gambiae_sl	Soumousso	Dec	13
1	114	gambiae_sl	Soumousso	Dec	13
1	115	gambiae_sl	Soumousso	Dec	13
1	116	gambiae_sl	Soumousso	Dec	13
1	117	gambiae_sl	Soumousso	Dec	13
1	118	gambiae_sl	Soumousso	Dec	13
1	119	gambiae_sl	Soumousso	Dec	13
1	120	gambiae_sl	Soumousso	Dec	15
1	121	gambiae_sl	Soumousso	Dec	16
1	122	gambiae_sl	Soumousso	Dec	17
1	123	gambiae_sl	Soumousso	Dec	17
1	124	gambiae_sl	Soumousso	Dec	17
2	125	coluzzii	Bama	Aug	7
2	126	coluzzii	Bama	Aug	7
2	127	coluzzii	Bama	Aug	7
2	128	coluzzii	Bama	Aug	8
2	129	coluzzii	Bama	Aug	8
2	130	coluzzii	Bama	Aug	8
2	131	coluzzii	Bama	Aug	8
2	132	coluzzii	Bama	Aug	8
2	133	coluzzii	Bama	Aug	8
2	134	coluzzii	Bama	Aug	8
2	135	coluzzii	Bama	Aug	8
2	136	coluzzii	Bama	Aug	8
2	137	coluzzii	Bama	Aug	8
2	138	coluzzii	Bama	Aug	8
2	139	coluzzii	Bama	Aug	8
2	140	coluzzii	Bama	Aug	8
2	141	coluzzii	Bama	Aug	8
2	142	coluzzii	Bama	Aug	8
2	143	coluzzii	Bama	Aug	8
2	144	coluzzii	Bama	Aug	8
2	145	coluzzii	Bama	Aug	8
2	146	coluzzii	Bama	Aug	8
2	147	coluzzii	Bama	Aug	8
2	148	coluzzii	Bama	Aug	8
2	149	coluzzii	Bama	Aug	8
2	150	coluzzii	Bama	Aug	9
2	151	coluzzii	Bama	Aug	9
2	152	coluzzii	Bama	Aug	9
2	153	coluzzii	Bama	Aug	9
2	154	coluzzii	Bama	Aug	10
2	155	coluzzii	Bama	Aug	10
2	156	coluzzii	Bama	Aug	10
2	157	coluzzii	Bama	Aug	10
2	158	coluzzii	Bama	Aug	10
2	159	coluzzii	Bama	Aug	10
2	160	coluzzii	Bama	Aug	11
2	161	coluzzii	Bama	Aug	11
2	162	coluzzii	Bama	Aug	11
2	163	coluzzii	Bama	Aug	11
2	164	coluzzii	Bama	Aug	12
2	165	coluzzii	Bama	Aug	12
2	166	coluzzii	Bama	Aug	12
2	167	coluzzii	Bama	Aug	13
2	168	coluzzii	Bama	Aug	13
2	169	coluzzii	Bama	Aug	13
2	170	coluzzii	Bama	Aug	13
2	171	coluzzii	Bama	Aug	13
2	172	coluzzii	Bama	Aug	13
2	173	coluzzii	Bama	Aug	13
2	174	coluzzii	Bama	Aug	13
2	175	coluzzii	Bama	Aug	13
2	176	coluzzii	Bama	Aug	13
2	177	coluzzii	Bama	Aug	13
2	178	coluzzii	Bama	Aug	13
2	179	coluzzii	Bama	Aug	13
2	180	coluzzii	Bama	Aug	13
2	181	coluzzii	Bama	Aug	13
2	182	coluzzii	Bama	Aug	13
2	183	coluzzii	Bama	Aug	13
2	184	coluzzii	Bama	Aug	13
2	185	coluzzii	Bama	Aug	13
2	186	coluzzii	Bama	Aug	13
2	187	coluzzii	Bama	Aug	13
2	188	coluzzii	Bama	Aug	13
2	189	coluzzii	Bama	Aug	13
2	190	coluzzii	Bama	Aug	13
2	191	coluzzii	Bama	Aug	13
2	192	coluzzii	Bama	Aug	13
2	193	coluzzii	Bama	Aug	13
2	194	coluzzii	Bama	Aug	13
2	195	coluzzii	Bama	Aug	13
2	196	coluzzii	Bama	Aug	13
2	197	coluzzii	Bama	Aug	13
2	198	coluzzii	Bama	Aug	13
2	199	coluzzii	Bama	Aug	13
2	200	coluzzii	Bama	Aug	14
2	201	coluzzii	Bama	Aug	14
2	202	coluzzii	Bama	Aug	14
2	203	coluzzii	Bama	Aug	14
2	204	coluzzii	Bama	Aug	14
2	205	coluzzii	Bama	Aug	14
2	206	coluzzii	Bama	Aug	14
2	207	coluzzii	Bama	Aug	14
2	208	coluzzii	Bama	Aug	14
2	209	coluzzii	Bama	Aug	14
2	210	coluzzii	Bama	Aug	14
2	211	coluzzii	Bama	Aug	14
2	212	coluzzii	Bama	Aug	14
2	213	coluzzii	Bama	Aug	14
2	214	coluzzii	Bama	Aug	14
2	215	coluzzii	Bama	Aug	14
2	216	coluzzii	Bama	Aug	14
2	217	coluzzii	Bama	Aug	14
2	218	coluzzii	Bama	Aug	14
2	219	coluzzii	Bama	Aug	14
2	220	coluzzii	Bama	Aug	14
2	221	coluzzii	Bama	Aug	14
2	222	coluzzii	Bama	Aug	14
2	223	coluzzii	Bama	Aug	14
2	224	coluzzii	Bama	Aug	14
2	225	coluzzii	Bama	Aug	14
2	226	coluzzii	Bama	Aug	14
2	227	coluzzii	Bama	Aug	14
2	228	coluzzii	Bama	Aug	14
2	229	coluzzii	Bama	Aug	14
2	230	coluzzii	Bama	Aug	14
2	231	coluzzii	Bama	Aug	14
2	232	coluzzii	Bama	Aug	14
2	233	coluzzii	Bama	Aug	14
2	234	coluzzii	Bama	Aug	14
2	235	coluzzii	Bama	Aug	14
2	236	coluzzii	Bama	Aug	14
2	237	coluzzii	Bama	Aug	14
2	238	coluzzii	Bama	Aug	14
2	239	coluzzii	Bama	Aug	14
2	240	coluzzii	Bama	Aug	14
2	241	coluzzii	Bama	Aug	15
2	242	gambiae_sl	Soumousso	Aug	8
2	243	gambiae_sl	Soumousso	Aug	8
2	244	gambiae_sl	Soumousso	Aug	8
2	245	gambiae_sl	Soumousso	Aug	8
2	246	gambiae_sl	Soumousso	Aug	8
2	247	gambiae_sl	Soumousso	Aug	8
2	248	gambiae_sl	Soumousso	Aug	8
2	249	gambiae_sl	Soumousso	Aug	8
2	250	gambiae_sl	Soumousso	Aug	8
2	251	gambiae_sl	Soumousso	Aug	8
2	252	gambiae_sl	Soumousso	Aug	8
2	253	gambiae_sl	Soumousso	Aug	8
2	254	gambiae_sl	Soumousso	Aug	8
2	255	gambiae_sl	Soumousso	Aug	8
2	256	gambiae_sl	Soumousso	Aug	8
2	257	gambiae_sl	Soumousso	Aug	8
2	258	gambiae_sl	Soumousso	Aug	8
2	259	gambiae_sl	Soumousso	Aug	8
2	260	gambiae_sl	Soumousso	Aug	8
2	261	gambiae_sl	Soumousso	Aug	8
2	262	gambiae_sl	Soumousso	Aug	8
2	263	gambiae_sl	Soumousso	Aug	8
2	264	gambiae_sl	Soumousso	Aug	8
2	265	gambiae_sl	Soumousso	Aug	9
2	266	gambiae_sl	Soumousso	Aug	9
2	267	gambiae_sl	Soumousso	Aug	10
2	268	gambiae_sl	Soumousso	Aug	10
2	269	gambiae_sl	Soumousso	Aug	10
2	270	gambiae_sl	Soumousso	Aug	10
2	271	gambiae_sl	Soumousso	Aug	10
2	272	gambiae_sl	Soumousso	Aug	10
2	273	gambiae_sl	Soumousso	Aug	10
2	274	gambiae_sl	Soumousso	Aug	11
2	275	gambiae_sl	Soumousso	Aug	11
2	276	gambiae_sl	Soumousso	Aug	11
2	277	gambiae_sl	Soumousso	Aug	11
2	278	gambiae_sl	Soumousso	Aug	11
2	279	gambiae_sl	Soumousso	Aug	11
2	280	gambiae_sl	Soumousso	Aug	11
2	281	gambiae_sl	Soumousso	Aug	12
2	282	gambiae_sl	Soumousso	Aug	12
2	283	gambiae_sl	Soumousso	Aug	12
2	284	gambiae_sl	Soumousso	Aug	12
2	285	gambiae_sl	Soumousso	Aug	12
2	286	gambiae_sl	Soumousso	Aug	13
2	287	gambiae_sl	Soumousso	Aug	13
2	288	gambiae_sl	Soumousso	Aug	13
2	289	gambiae_sl	Soumousso	Aug	13
2	290	gambiae_sl	Soumousso	Aug	13
2	291	gambiae_sl	Soumousso	Aug	13
2	292	gambiae_sl	Soumousso	Aug	13
2	293	gambiae_sl	Soumousso	Aug	13
2	294	gambiae_sl	Soumousso	Aug	14
2	295	gambiae_sl	Soumousso	Aug	14
2	296	gambiae_sl	Soumousso	Aug	14
2	297	gambiae_sl	Soumousso	Aug	14
2	298	gambiae_sl	Soumousso	Aug	14
2	299	gambiae_sl	Soumousso	Aug	14
2	300	gambiae_sl	Soumousso	Aug	14
2	301	gambiae_sl	Soumousso	Aug	14
2	302	gambiae_sl	Soumousso	Aug	14
2	303	gambiae_sl	Soumousso	Aug	14
2	304	gambiae_sl	Soumousso	Aug	14
2	305	gambiae_sl	Soumousso	Aug	14
2	306	gambiae_sl	Soumousso	Aug	14
2	307	gambiae_sl	Soumousso	Aug	14
2	308	gambiae_sl	Soumousso	Aug	14
2	309	gambiae_sl	Soumousso	Aug	14
2	310	gambiae_sl	Soumousso	Aug	14
2	311	gambiae_sl	Soumousso	Aug	14
2	312	gambiae_sl	Soumousso	Aug	14
2	313	gambiae_sl	Soumousso	Aug	14
2	314	gambiae_sl	Soumousso	Aug	14
2	315	gambiae_sl	Soumousso	Aug	14
2	316	gambiae_sl	Soumousso	Aug	14
2	317	gambiae_sl	Soumousso	Aug	14
2	318	gambiae_sl	Soumousso	Aug	14
2	319	gambiae_sl	Soumousso	Aug	14
2	320	gambiae_sl	Soumousso	Aug	14
2	321	gambiae_sl	Soumousso	Aug	14
2	322	gambiae_sl	Soumousso	Aug	14
2	323	gambiae_sl	Soumousso	Aug	14
2	324	gambiae_sl	Soumousso	Aug	14
2	325	gambiae_sl	Soumousso	Aug	14
2	326	gambiae_sl	Soumousso	Aug	14
2	327	gambiae_sl	Soumousso	Aug	14
2	328	gambiae_sl	Soumousso	Aug	14
2	329	gambiae_sl	Soumousso	Aug	14
2	330	gambiae_sl	Soumousso	Aug	14
2	331	gambiae_sl	Soumousso	Aug	14
2	332	gambiae_sl	Soumousso	Aug	14
2	333	gambiae_sl	Soumousso	Aug	14
2	334	gambiae_sl	Soumousso	Aug	14
2	335	gambiae_sl	Soumousso	Aug	14
2	336	gambiae_sl	Soumousso	Aug	14
2	337	gambiae_sl	Soumousso	Aug	14
2	338	gambiae_sl	Soumousso	Aug	14
2	339	gambiae_sl	Soumousso	Aug	14
2	340	gambiae_sl	Soumousso	Aug	14
2	341	gambiae_sl	Soumousso	Aug	14
2	342	gambiae_sl	Soumousso	Aug	14
2	343	gambiae_sl	Soumousso	Aug	14
2	344	gambiae_sl	Soumousso	Aug	15
2	345	gambiae_sl	Soumousso	Aug	15
2	346	gambiae_sl	Soumousso	Aug	15
2	347	gambiae_sl	Soumousso	Aug	15
2	348	gambiae_sl	Soumousso	Aug	15
2	349	gambiae_sl	Soumousso	Aug	15
2	350	gambiae_sl	Soumousso	Aug	15
2	351	gambiae_sl	Soumousso	Aug	15
2	352	gambiae_sl	Soumousso	Aug	15
2	353	gambiae_sl	Soumousso	Aug	15
2	354	coluzzii	Bama	Aug	7
2	355	coluzzii	Bama	Aug	7
2	356	coluzzii	Bama	Aug	7
2	357	coluzzii	Bama	Aug	7
2	358	coluzzii	Bama	Aug	7
2	359	coluzzii	Bama	Aug	7
2	360	coluzzii	Bama	Aug	7
2	361	coluzzii	Bama	Aug	8
2	362	coluzzii	Bama	Aug	8
2	363	coluzzii	Bama	Aug	8
2	364	coluzzii	Bama	Aug	8
2	365	coluzzii	Bama	Aug	8
2	366	coluzzii	Bama	Aug	8
2	367	coluzzii	Bama	Aug	8
2	368	coluzzii	Bama	Aug	8
2	369	coluzzii	Bama	Aug	8
2	370	coluzzii	Bama	Aug	9
2	371	coluzzii	Bama	Aug	9
2	372	coluzzii	Bama	Aug	9
2	373	coluzzii	Bama	Aug	9
2	374	coluzzii	Bama	Aug	9
2	375	coluzzii	Bama	Aug	9
2	376	coluzzii	Bama	Aug	9
2	377	coluzzii	Bama	Aug	9
2	378	coluzzii	Bama	Aug	9
2	379	coluzzii	Bama	Aug	9
2	380	coluzzii	Bama	Aug	10
2	381	coluzzii	Bama	Aug	10
2	382	coluzzii	Bama	Aug	11
2	383	coluzzii	Bama	Aug	11
2	384	coluzzii	Bama	Aug	11
2	385	coluzzii	Bama	Aug	11
2	386	coluzzii	Bama	Aug	12
2	387	coluzzii	Bama	Aug	13
2	388	coluzzii	Bama	Aug	13
2	389	coluzzii	Bama	Aug	13
2	390	coluzzii	Bama	Aug	13
2	391	coluzzii	Bama	Aug	13
2	392	coluzzii	Bama	Aug	13
2	393	coluzzii	Bama	Aug	14
2	394	coluzzii	Bama	Aug	14
2	395	coluzzii	Bama	Aug	14
2	396	coluzzii	Bama	Aug	14
2	397	coluzzii	Bama	Aug	14
2	398	coluzzii	Bama	Aug	14
2	399	coluzzii	Bama	Aug	14
2	400	coluzzii	Bama	Aug	14
2	401	coluzzii	Bama	Aug	14
2	402	coluzzii	Bama	Aug	14
2	403	coluzzii	Bama	Aug	14
2	404	coluzzii	Bama	Aug	14
2	405	coluzzii	Bama	Aug	14
2	406	coluzzii	Bama	Aug	14
2	407	coluzzii	Bama	Aug	14
2	408	coluzzii	Bama	Aug	14
2	409	coluzzii	Bama	Aug	14
2	410	coluzzii	Bama	Aug	14
2	411	coluzzii	Bama	Aug	14
2	412	coluzzii	Bama	Aug	14
2	413	coluzzii	Bama	Aug	14
2	414	coluzzii	Bama	Aug	14
2	415	coluzzii	Bama	Aug	14
2	416	coluzzii	Bama	Aug	14
2	417	coluzzii	Bama	Aug	14
2	418	coluzzii	Bama	Aug	14
2	419	coluzzii	Bama	Aug	14
2	420	coluzzii	Bama	Aug	14
2	421	coluzzii	Bama	Aug	14
2	422	coluzzii	Bama	Aug	14
2	423	coluzzii	Bama	Aug	14
2	424	coluzzii	Bama	Aug	14
2	425	coluzzii	Bama	Aug	14
2	426	coluzzii	Bama	Aug	14
2	427	coluzzii	Bama	Aug	14
2	428	coluzzii	Bama	Aug	14
2	429	coluzzii	Bama	Aug	14
2	430	coluzzii	Bama	Aug	14
2	431	coluzzii	Bama	Aug	14
2	432	coluzzii	Bama	Aug	14
2	433	coluzzii	Bama	Aug	14
2	434	coluzzii	Bama	Aug	14
2	435	coluzzii	Bama	Aug	14
2	436	coluzzii	Bama	Aug	14
2	437	coluzzii	Bama	Aug	14
2	438	coluzzii	Bama	Aug	14
2	439	coluzzii	Bama	Aug	14
2	440	coluzzii	Bama	Aug	14
2	441	coluzzii	Bama	Aug	14
2	442	coluzzii	Bama	Aug	14
2	443	coluzzii	Bama	Aug	14
2	444	coluzzii	Bama	Aug	14
2	445	coluzzii	Bama	Aug	14
2	446	coluzzii	Bama	Aug	14
2	447	coluzzii	Bama	Aug	14
2	448	coluzzii	Bama	Aug	15
2	449	coluzzii	Bama	Aug	15
2	450	coluzzii	Bama	Aug	15
2	451	coluzzii	Bama	Aug	15
2	452	coluzzii	Bama	Aug	15
2	453	coluzzii	Bama	Aug	15
2	454	coluzzii	Bama	Aug	15
2	455	coluzzii	Bama	Aug	15
2	456	coluzzii	Bama	Aug	15
2	457	gambiae_sl	Soumousso	Aug	7
2	458	gambiae_sl	Soumousso	Aug	7
2	459	gambiae_sl	Soumousso	Aug	7
2	460	gambiae_sl	Soumousso	Aug	7
2	461	gambiae_sl	Soumousso	Aug	7
2	462	gambiae_sl	Soumousso	Aug	8
2	463	gambiae_sl	Soumousso	Aug	8
2	464	gambiae_sl	Soumousso	Aug	8
2	465	gambiae_sl	Soumousso	Aug	8
2	466	gambiae_sl	Soumousso	Aug	8
2	467	gambiae_sl	Soumousso	Aug	8
2	468	gambiae_sl	Soumousso	Aug	8
2	469	gambiae_sl	Soumousso	Aug	8
2	470	gambiae_sl	Soumousso	Aug	8
2	471	gambiae_sl	Soumousso	Aug	8
2	472	gambiae_sl	Soumousso	Aug	8
2	473	gambiae_sl	Soumousso	Aug	8
2	474	gambiae_sl	Soumousso	Aug	8
2	475	gambiae_sl	Soumousso	Aug	8
2	476	gambiae_sl	Soumousso	Aug	10
2	477	gambiae_sl	Soumousso	Aug	10
2	478	gambiae_sl	Soumousso	Aug	10
2	479	gambiae_sl	Soumousso	Aug	10
2	480	gambiae_sl	Soumousso	Aug	10
2	481	gambiae_sl	Soumousso	Aug	10
2	482	gambiae_sl	Soumousso	Aug	10
2	483	gambiae_sl	Soumousso	Aug	10
2	484	gambiae_sl	Soumousso	Aug	10
2	485	gambiae_sl	Soumousso	Aug	10
2	486	gambiae_sl	Soumousso	Aug	10
2	487	gambiae_sl	Soumousso	Aug	10
2	488	gambiae_sl	Soumousso	Aug	10
2	489	gambiae_sl	Soumousso	Aug	10
2	490	gambiae_sl	Soumousso	Aug	10
2	491	gambiae_sl	Soumousso	Aug	11
2	492	gambiae_sl	Soumousso	Aug	11
2	493	gambiae_sl	Soumousso	Aug	11
2	494	gambiae_sl	Soumousso	Aug	11
2	495	gambiae_sl	Soumousso	Aug	12
2	496	gambiae_sl	Soumousso	Aug	12
2	497	gambiae_sl	Soumousso	Aug	12
2	498	gambiae_sl	Soumousso	Aug	12
2	499	gambiae_sl	Soumousso	Aug	12
2	500	gambiae_sl	Soumousso	Aug	12
2	501	gambiae_sl	Soumousso	Aug	12
2	502	gambiae_sl	Soumousso	Aug	12
2	503	gambiae_sl	Soumousso	Aug	12
2	504	gambiae_sl	Soumousso	Aug	13
2	505	gambiae_sl	Soumousso	Aug	13
2	506	gambiae_sl	Soumousso	Aug	13
2	507	gambiae_sl	Soumousso	Aug	13
2	508	gambiae_sl	Soumousso	Aug	13
2	509	gambiae_sl	Soumousso	Aug	13
2	510	gambiae_sl	Soumousso	Aug	13
2	511	gambiae_sl	Soumousso	Aug	13
2	512	gambiae_sl	Soumousso	Aug	13
2	513	gambiae_sl	Soumousso	Aug	13
2	514	gambiae_sl	Soumousso	Aug	13
2	515	gambiae_sl	Soumousso	Aug	13
2	516	gambiae_sl	Soumousso	Aug	13
2	517	gambiae_sl	Soumousso	Aug	13
2	518	gambiae_sl	Soumousso	Aug	13
2	519	gambiae_sl	Soumousso	Aug	13
2	520	gambiae_sl	Soumousso	Aug	13
2	521	gambiae_sl	Soumousso	Aug	13
2	522	gambiae_sl	Soumousso	Aug	13
2	523	gambiae_sl	Soumousso	Aug	13
2	524	gambiae_sl	Soumousso	Aug	13
2	525	gambiae_sl	Soumousso	Aug	13
2	526	gambiae_sl	Soumousso	Aug	14
2	527	gambiae_sl	Soumousso	Aug	14
2	528	gambiae_sl	Soumousso	Aug	14
2	529	gambiae_sl	Soumousso	Aug	14
2	530	gambiae_sl	Soumousso	Aug	14
2	531	gambiae_sl	Soumousso	Aug	14
2	532	gambiae_sl	Soumousso	Aug	14
2	533	gambiae_sl	Soumousso	Aug	14
2	534	gambiae_sl	Soumousso	Aug	14
2	535	gambiae_sl	Soumousso	Aug	14
2	536	gambiae_sl	Soumousso	Aug	14
2	537	gambiae_sl	Soumousso	Aug	15
2	538	gambiae_sl	Soumousso	Aug	15
2	539	gambiae_sl	Soumousso	Aug	15
2	540	gambiae_sl	Soumousso	Aug	15
2	541	gambiae_sl	Soumousso	Aug	16
2	542	coluzzii	Bama	Dec	11
2	543	coluzzii	Bama	Dec	11
2	544	coluzzii	Bama	Dec	11
2	545	coluzzii	Bama	Dec	11
2	546	coluzzii	Bama	Dec	11
2	547	coluzzii	Bama	Dec	11
2	548	coluzzii	Bama	Dec	11
2	549	coluzzii	Bama	Dec	11
2	550	coluzzii	Bama	Dec	11
2	551	coluzzii	Bama	Dec	11
2	552	coluzzii	Bama	Dec	11
2	553	coluzzii	Bama	Dec	11
2	554	coluzzii	Bama	Dec	11
2	555	coluzzii	Bama	Dec	11
2	556	coluzzii	Bama	Dec	11
2	557	coluzzii	Bama	Dec	11
2	558	coluzzii	Bama	Dec	11
2	559	coluzzii	Bama	Dec	11
2	560	coluzzii	Bama	Dec	12
2	561	coluzzii	Bama	Dec	12
2	562	coluzzii	Bama	Dec	12
2	563	coluzzii	Bama	Dec	12
2	564	coluzzii	Bama	Dec	12
2	565	coluzzii	Bama	Dec	12
2	566	coluzzii	Bama	Dec	12
2	567	coluzzii	Bama	Dec	12
2	568	coluzzii	Bama	Dec	12
2	569	coluzzii	Bama	Dec	12
2	570	coluzzii	Bama	Dec	12
2	571	coluzzii	Bama	Dec	12
2	572	coluzzii	Bama	Dec	12
2	573	coluzzii	Bama	Dec	12
2	574	coluzzii	Bama	Dec	12
2	575	coluzzii	Bama	Dec	12
2	576	coluzzii	Bama	Dec	12
2	577	coluzzii	Bama	Dec	12
2	578	coluzzii	Bama	Dec	12
2	579	coluzzii	Bama	Dec	12
2	580	coluzzii	Bama	Dec	12
2	581	coluzzii	Bama	Dec	12
2	582	coluzzii	Bama	Dec	12
2	583	coluzzii	Bama	Dec	12
2	584	coluzzii	Bama	Dec	12
2	585	coluzzii	Bama	Dec	12
2	586	coluzzii	Bama	Dec	12
2	587	coluzzii	Bama	Dec	12
2	588	coluzzii	Bama	Dec	12
2	589	coluzzii	Bama	Dec	12
2	590	coluzzii	Bama	Dec	12
2	591	coluzzii	Bama	Dec	13
2	592	coluzzii	Bama	Dec	13
2	593	coluzzii	Bama	Dec	13
2	594	coluzzii	Bama	Dec	13
2	595	coluzzii	Bama	Dec	13
2	596	coluzzii	Bama	Dec	13
2	597	coluzzii	Bama	Dec	13
2	598	coluzzii	Bama	Dec	13
2	599	coluzzii	Bama	Dec	13
2	600	coluzzii	Bama	Dec	13
2	601	coluzzii	Bama	Dec	14
2	602	coluzzii	Bama	Dec	14
2	603	coluzzii	Bama	Dec	14
2	604	coluzzii	Bama	Dec	14
2	605	coluzzii	Bama	Dec	14
2	606	coluzzii	Bama	Dec	14
2	607	coluzzii	Bama	Dec	14
2	608	coluzzii	Bama	Dec	14
2	609	coluzzii	Bama	Dec	15
2	610	coluzzii	Bama	Dec	16
2	611	coluzzii	Bama	Dec	16
2	612	coluzzii	Bama	Dec	18
2	613	coluzzii	Bama	Dec	19
2	614	gambiae_sl	Soumousso	Dec	11
2	615	gambiae_sl	Soumousso	Dec	11
2	616	gambiae_sl	Soumousso	Dec	11
2	617	gambiae_sl	Soumousso	Dec	11
2	618	gambiae_sl	Soumousso	Dec	11
2	619	gambiae_sl	Soumousso	Dec	11
2	620	gambiae_sl	Soumousso	Dec	11
2	621	gambiae_sl	Soumousso	Dec	11
2	622	gambiae_sl	Soumousso	Dec	11
2	623	gambiae_sl	Soumousso	Dec	11
2	624	gambiae_sl	Soumousso	Dec	11
2	625	gambiae_sl	Soumousso	Dec	11
2	626	gambiae_sl	Soumousso	Dec	11
2	627	gambiae_sl	Soumousso	Dec	11
2	628	gambiae_sl	Soumousso	Dec	11
2	629	gambiae_sl	Soumousso	Dec	11
2	630	gambiae_sl	Soumousso	Dec	11
2	631	gambiae_sl	Soumousso	Dec	11
2	632	gambiae_sl	Soumousso	Dec	11
2	633	gambiae_sl	Soumousso	Dec	11
2	634	gambiae_sl	Soumousso	Dec	11
2	635	gambiae_sl	Soumousso	Dec	11
2	636	gambiae_sl	Soumousso	Dec	11
2	637	gambiae_sl	Soumousso	Dec	11
2	638	gambiae_sl	Soumousso	Dec	11
2	639	gambiae_sl	Soumousso	Dec	11
2	640	gambiae_sl	Soumousso	Dec	11
2	641	gambiae_sl	Soumousso	Dec	11
2	642	gambiae_sl	Soumousso	Dec	11
2	643	gambiae_sl	Soumousso	Dec	11
2	644	gambiae_sl	Soumousso	Dec	11
2	645	gambiae_sl	Soumousso	Dec	11
2	646	gambiae_sl	Soumousso	Dec	11
2	647	gambiae_sl	Soumousso	Dec	11
2	648	gambiae_sl	Soumousso	Dec	11
2	649	gambiae_sl	Soumousso	Dec	11
2	650	gambiae_sl	Soumousso	Dec	12
2	651	gambiae_sl	Soumousso	Dec	12
2	652	gambiae_sl	Soumousso	Dec	12
2	653	gambiae_sl	Soumousso	Dec	12
2	654	gambiae_sl	Soumousso	Dec	12
2	655	gambiae_sl	Soumousso	Dec	12
2	656	gambiae_sl	Soumousso	Dec	12
2	657	gambiae_sl	Soumousso	Dec	12
2	658	gambiae_sl	Soumousso	Dec	12
2	659	gambiae_sl	Soumousso	Dec	12
2	660	gambiae_sl	Soumousso	Dec	12
2	661	gambiae_sl	Soumousso	Dec	12
2	662	gambiae_sl	Soumousso	Dec	12
2	663	gambiae_sl	Soumousso	Dec	12
2	664	gambiae_sl	Soumousso	Dec	12
2	665	gambiae_sl	Soumousso	Dec	12
2	666	gambiae_sl	Soumousso	Dec	12
2	667	gambiae_sl	Soumousso	Dec	12
2	668	gambiae_sl	Soumousso	Dec	12
2	669	gambiae_sl	Soumousso	Dec	12
2	670	gambiae_sl	Soumousso	Dec	12
2	671	gambiae_sl	Soumousso	Dec	12
2	672	gambiae_sl	Soumousso	Dec	12
2	673	gambiae_sl	Soumousso	Dec	12
2	674	gambiae_sl	Soumousso	Dec	12
2	675	gambiae_sl	Soumousso	Dec	13
2	676	gambiae_sl	Soumousso	Dec	14
2	677	gambiae_sl	Soumousso	Dec	14
2	678	gambiae_sl	Soumousso	Dec	14
2	679	gambiae_sl	Soumousso	Dec	14
2	680	gambiae_sl	Soumousso	Dec	15
2	681	gambiae_sl	Soumousso	Dec	15
2	682	gambiae_sl	Soumousso	Dec	15
2	683	gambiae_sl	Soumousso	Dec	15
2	684	gambiae_sl	Soumousso	Dec	16
2	685	gambiae_sl	Soumousso	Dec	16
2	686	gambiae_sl	Soumousso	Dec	16
2	687	gambiae_sl	Soumousso	Dec	16
2	688	gambiae_sl	Soumousso	Dec	16
2	689	gambiae_sl	Soumousso	Dec	16
2	690	gambiae_sl	Soumousso	Dec	16
2	691	gambiae_sl	Soumousso	Dec	16
2	692	gambiae_sl	Soumousso	Dec	16
2	693	gambiae_sl	Soumousso	Dec	17
2	694	gambiae_sl	Soumousso	Dec	17
2	695	gambiae_sl	Soumousso	Dec	17
2	696	gambiae_sl	Soumousso	Dec	18
2	697	gambiae_sl	Soumousso	Dec	18
2	698	gambiae_sl	Soumousso	Dec	19
2	699	gambiae_sl	Soumousso	Dec	19
2	700	gambiae_sl	Soumousso	Dec	19
2	701	gambiae_sl	Soumousso	Dec	21
2	702	gambiae_sl	Soumousso	Dec	21
2	703	gambiae_sl	Soumousso	Dec	21
2	704	gambiae_sl	Soumousso	Dec	21
2	705	gambiae_sl	Soumousso	Dec	22
2	706	gambiae_sl	Soumousso	Dec	23
2	706	coluzzii	Bama	Dec	11
2	707	coluzzii	Bama	Dec	11
2	708	coluzzii	Bama	Dec	11
2	709	coluzzii	Bama	Dec	11
2	710	coluzzii	Bama	Dec	11
2	711	coluzzii	Bama	Dec	11
2	712	coluzzii	Bama	Dec	11
2	713	coluzzii	Bama	Dec	11
2	714	coluzzii	Bama	Dec	11
2	715	coluzzii	Bama	Dec	11
2	716	coluzzii	Bama	Dec	11
2	717	coluzzii	Bama	Dec	11
2	718	coluzzii	Bama	Dec	11
2	719	coluzzii	Bama	Dec	12
2	720	coluzzii	Bama	Dec	12
2	721	coluzzii	Bama	Dec	12
2	722	coluzzii	Bama	Dec	12
2	723	coluzzii	Bama	Dec	12
2	724	coluzzii	Bama	Dec	12
2	725	coluzzii	Bama	Dec	12
2	726	coluzzii	Bama	Dec	12
2	727	coluzzii	Bama	Dec	12
2	728	coluzzii	Bama	Dec	12
2	729	coluzzii	Bama	Dec	12
2	730	coluzzii	Bama	Dec	12
2	731	coluzzii	Bama	Dec	12
2	732	coluzzii	Bama	Dec	12
2	733	coluzzii	Bama	Dec	12
2	734	coluzzii	Bama	Dec	12
2	735	coluzzii	Bama	Dec	12
2	736	coluzzii	Bama	Dec	12
2	737	coluzzii	Bama	Dec	12
2	738	coluzzii	Bama	Dec	12
2	739	coluzzii	Bama	Dec	12
2	740	coluzzii	Bama	Dec	12
2	741	coluzzii	Bama	Dec	12
2	742	coluzzii	Bama	Dec	12
2	743	coluzzii	Bama	Dec	12
2	744	coluzzii	Bama	Dec	12
2	745	coluzzii	Bama	Dec	12
2	746	coluzzii	Bama	Dec	12
2	747	coluzzii	Bama	Dec	12
2	748	coluzzii	Bama	Dec	12
2	749	coluzzii	Bama	Dec	12
2	750	coluzzii	Bama	Dec	12
2	751	coluzzii	Bama	Dec	12
2	752	coluzzii	Bama	Dec	13
2	753	coluzzii	Bama	Dec	13
2	754	coluzzii	Bama	Dec	13
2	755	coluzzii	Bama	Dec	13
2	756	coluzzii	Bama	Dec	13
2	757	coluzzii	Bama	Dec	13
2	758	coluzzii	Bama	Dec	13
2	759	coluzzii	Bama	Dec	13
2	760	coluzzii	Bama	Dec	13
2	761	coluzzii	Bama	Dec	13
2	762	coluzzii	Bama	Dec	13
2	763	coluzzii	Bama	Dec	13
2	764	coluzzii	Bama	Dec	13
2	765	coluzzii	Bama	Dec	13
2	766	coluzzii	Bama	Dec	13
2	767	coluzzii	Bama	Dec	14
2	768	coluzzii	Bama	Dec	14
2	769	coluzzii	Bama	Dec	14
2	770	coluzzii	Bama	Dec	14
2	771	coluzzii	Bama	Dec	14
2	772	coluzzii	Bama	Dec	14
2	773	coluzzii	Bama	Dec	15
2	774	coluzzii	Bama	Dec	17
2	775	coluzzii	Bama	Dec	17
2	776	coluzzii	Bama	Dec	17
2	777	coluzzii	Bama	Dec	17
2	778	coluzzii	Bama	Dec	17
2	779	coluzzii	Bama	Dec	17
2	780	coluzzii	Bama	Dec	18
2	781	coluzzii	Bama	Dec	18
2	782	coluzzii	Bama	Dec	18
2	783	coluzzii	Bama	Dec	18
2	784	coluzzii	Bama	Dec	18
2	785	gambiae_sl	Soumousso	Dec	11
2	786	gambiae_sl	Soumousso	Dec	11
2	787	gambiae_sl	Soumousso	Dec	11
2	788	gambiae_sl	Soumousso	Dec	11
2	789	gambiae_sl	Soumousso	Dec	11
2	790	gambiae_sl	Soumousso	Dec	12
2	791	gambiae_sl	Soumousso	Dec	12
2	792	gambiae_sl	Soumousso	Dec	12
2	793	gambiae_sl	Soumousso	Dec	13
2	794	gambiae_sl	Soumousso	Dec	14
2	795	gambiae_sl	Soumousso	Dec	14
2	796	gambiae_sl	Soumousso	Dec	14
2	797	gambiae_sl	Soumousso	Dec	14
2	798	gambiae_sl	Soumousso	Dec	14
2	799	gambiae_sl	Soumousso	Dec	15
2	800	gambiae_sl	Soumousso	Dec	15
2	801	gambiae_sl	Soumousso	Dec	15
2	802	gambiae_sl	Soumousso	Dec	15
2	803	gambiae_sl	Soumousso	Dec	15
2	804	gambiae_sl	Soumousso	Dec	15
2	805	gambiae_sl	Soumousso	Dec	15
2	806	gambiae_sl	Soumousso	Dec	15
2	807	gambiae_sl	Soumousso	Dec	15
2	808	gambiae_sl	Soumousso	Dec	15
2	809	gambiae_sl	Soumousso	Dec	15
2	810	gambiae_sl	Soumousso	Dec	15
2	811	gambiae_sl	Soumousso	Dec	15
2	812	gambiae_sl	Soumousso	Dec	15
2	813	gambiae_sl	Soumousso	Dec	15
2	814	gambiae_sl	Soumousso	Dec	15
2	815	gambiae_sl	Soumousso	Dec	15
2	816	gambiae_sl	Soumousso	Dec	16
2	817	gambiae_sl	Soumousso	Dec	16
2	818	gambiae_sl	Soumousso	Dec	16
2	819	gambiae_sl	Soumousso	Dec	17
2	820	gambiae_sl	Soumousso	Dec	18
2	821	gambiae_sl	Soumousso	Dec	18
2	822	gambiae_sl	Soumousso	Dec	18
2	823	gambiae_sl	Soumousso	Dec	18
2	824	gambiae_sl	Soumousso	Dec	18
2	825	gambiae_sl	Soumousso	Dec	18
2	826	gambiae_sl	Soumousso	Dec	18
2	827	gambiae_sl	Soumousso	Dec	18
2	828	gambiae_sl	Soumousso	Dec	18
2	829	gambiae_sl	Soumousso	Dec	18
2	830	gambiae_sl	Soumousso	Dec	18
2	831	gambiae_sl	Soumousso	Dec	19
2	832	gambiae_sl	Soumousso	Dec	19
2	833	gambiae_sl	Soumousso	Dec	19
2	834	gambiae_sl	Soumousso	Dec	19
2	835	gambiae_sl	Soumousso	Dec	19
2	836	gambiae_sl	Soumousso	Dec	19
2	837	gambiae_sl	Soumousso	Dec	19
2	838	gambiae_sl	Soumousso	Dec	19
2	839	gambiae_sl	Soumousso	Dec	19
2	840	gambiae_sl	Soumousso	Dec	19
2	841	gambiae_sl	Soumousso	Dec	19
2	842	gambiae_sl	Soumousso	Dec	19
2	843	gambiae_sl	Soumousso	Dec	19
2	844	gambiae_sl	Soumousso	Dec	19
2	845	gambiae_sl	Soumousso	Dec	19
2	846	gambiae_sl	Soumousso	Dec	19
2	847	gambiae_sl	Soumousso	Dec	19
2	848	gambiae_sl	Soumousso	Dec	19
2	849	gambiae_sl	Soumousso	Dec	19
2	850	gambiae_sl	Soumousso	Dec	19
2	851	gambiae_sl	Soumousso	Dec	19
2	852	gambiae_sl	Soumousso	Dec	19
2	853	gambiae_sl	Soumousso	Dec	19
2	854	gambiae_sl	Soumousso	Dec	19
2	855	gambiae_sl	Soumousso	Dec	19
2	856	gambiae_sl	Soumousso	Dec	20
2	857	gambiae_sl	Soumousso	Dec	20
2	858	gambiae_sl	Soumousso	Dec	20
2	859	gambiae_sl	Soumousso	Dec	20
2	860	gambiae_sl	Soumousso	Dec	20
2	861	gambiae_sl	Soumousso	Dec	20
2	862	gambiae_sl	Soumousso	Dec	21
2	863	gambiae_sl	Soumousso	Dec	21
2	864	gambiae_sl	Soumousso	Dec	21
2	865	gambiae_sl	Soumousso	Dec	21
2	866	gambiae_sl	Soumousso	Dec	21
2	867	gambiae_sl	Soumousso	Dec	22
2	868	gambiae_sl	Soumousso	Dec	22
2	869	gambiae_sl	Soumousso	Dec	22
2	870	gambiae_sl	Soumousso	Dec	24

## Sheet: Pupation rate
Replicate	Mosq_id	locality	Mosq_species	month	larvae	pupation
1	1	Bama	coluzzii	Aug	larvae	yes
1	2	Bama	coluzzii	Aug	larvae	yes
1	3	Bama	coluzzii	Aug	larvae	yes
1	4	Bama	coluzzii	Aug	larvae	yes
1	5	Bama	coluzzii	Aug	larvae	yes
1	6	Bama	coluzzii	Aug	larvae	yes
1	7	Bama	coluzzii	Aug	larvae	yes
1	8	Bama	coluzzii	Aug	larvae	yes
1	9	Bama	coluzzii	Aug	larvae	yes
1	10	Bama	coluzzii	Aug	larvae	yes
1	11	Bama	coluzzii	Aug	larvae	yes
1	12	Bama	coluzzii	Aug	larvae	yes
1	13	Bama	coluzzii	Aug	larvae	yes
1	14	Bama	coluzzii	Aug	larvae	yes
1	15	Bama	coluzzii	Aug	larvae	yes
1	16	Bama	coluzzii	Aug	larvae	yes
1	17	Bama	coluzzii	Aug	larvae	yes
1	18	Bama	coluzzii	Aug	larvae	yes
1	19	Bama	coluzzii	Aug	larvae	yes
1	20	Bama	coluzzii	Aug	larvae	yes
1	21	Bama	coluzzii	Aug	larvae	yes
1	22	Bama	coluzzii	Aug	larvae	yes
1	23	Bama	coluzzii	Aug	larvae	yes
1	24	Bama	coluzzii	Aug	larvae	yes
1	25	Bama	coluzzii	Aug	larvae	yes
1	26	Bama	coluzzii	Aug	larvae	yes
1	27	Bama	coluzzii	Aug	larvae	yes
1	28	Bama	coluzzii	Aug	larvae	yes
1	29	Bama	coluzzii	Aug	larvae	no
1	30	Bama	coluzzii	Aug	larvae	no
1	31	Bama	coluzzii	Aug	larvae	no
1	32	Bama	coluzzii	Aug	larvae	no
1	33	Bama	coluzzii	Aug	larvae	no
1	34	Bama	coluzzii	Aug	larvae	no
1	35	Bama	coluzzii	Aug	larvae	no
1	36	Bama	coluzzii	Aug	larvae	no
1	37	Bama	coluzzii	Aug	larvae	no
1	38	Bama	coluzzii	Aug	larvae	no
1	39	Bama	coluzzii	Aug	larvae	no
1	40	Bama	coluzzii	Aug	larvae	no
1	41	Bama	coluzzii	Aug	larvae	no
1	42	Bama	coluzzii	Aug	larvae	no
1	43	Soumousso	gambiae_sl	Aug	larvae	yes
1	44	Soumousso	gambiae_sl	Aug	larvae	yes
1	45	Soumousso	gambiae_sl	Aug	larvae	yes
1	46	Soumousso	gambiae_sl	Aug	larvae	yes
1	47	Soumousso	gambiae_sl	Aug	larvae	yes
1	48	Soumousso	gambiae_sl	Aug	larvae	yes
1	49	Soumousso	gambiae_sl	Aug	larvae	yes
1	50	Soumousso	gambiae_sl	Aug	larvae	yes
1	51	Soumousso	gambiae_sl	Aug	larvae	yes
1	52	Soumousso	gambiae_sl	Aug	larvae	yes
1	53	Soumousso	gambiae_sl	Aug	larvae	yes
1	54	Soumousso	gambiae_sl	Aug	larvae	yes
1	55	Soumousso	gambiae_sl	Aug	larvae	yes
1	56	Soumousso	gambiae_sl	Aug	larvae	yes
1	57	Soumousso	gambiae_sl	Aug	larvae	yes
1	58	Soumousso	gambiae_sl	Aug	larvae	yes
1	59	Soumousso	gambiae_sl	Aug	larvae	yes
1	60	Soumousso	gambiae_sl	Aug	larvae	yes
1	61	Soumousso	gambiae_sl	Aug	larvae	yes
1	62	Soumousso	gambiae_sl	Aug	larvae	yes
1	63	Soumousso	gambiae_sl	Aug	larvae	yes
1	64	Soumousso	gambiae_sl	Aug	larvae	yes
1	65	Soumousso	gambiae_sl	Aug	larvae	yes
1	66	Soumousso	gambiae_sl	Aug	larvae	yes
1	67	Soumousso	gambiae_sl	Aug	larvae	yes
1	68	Soumousso	gambiae_sl	Aug	larvae	yes
1	69	Soumousso	gambiae_sl	Aug	larvae	no
1	70	Soumousso	gambiae_sl	Aug	larvae	no
1	71	Soumousso	gambiae_sl	Aug	larvae	no
1	72	Soumousso	gambiae_sl	Aug	larvae	no
1	73	Soumousso	gambiae_sl	Aug	larvae	no
1	74	Soumousso	gambiae_sl	Aug	larvae	no
1	75	Soumousso	gambiae_sl	Aug	larvae	no
1	76	Soumousso	gambiae_sl	Aug	larvae	no
1	77	Soumousso	gambiae_sl	Aug	larvae	no
1	78	Soumousso	gambiae_sl	Aug	larvae	no
1	79	Soumousso	gambiae_sl	Aug	larvae	no
1	80	Soumousso	gambiae_sl	Aug	larvae	no
1	81	Soumousso	gambiae_sl	Aug	larvae	no
1	82	Soumousso	gambiae_sl	Aug	larvae	no
1	83	Soumousso	gambiae_sl	Aug	larvae	no
1	84	Soumousso	gambiae_sl	Aug	larvae	no
1	85	Soumousso	gambiae_sl	Aug	larvae	no
1	86	Soumousso	gambiae_sl	Aug	larvae	no
1	87	Soumousso	gambiae_sl	Aug	larvae	no
1	88	Soumousso	gambiae_sl	Aug	larvae	no
1	89	Soumousso	gambiae_sl	Aug	larvae	no
1	90	Soumousso	gambiae_sl	Aug	larvae	no
1	91	Soumousso	gambiae_sl	Aug	larvae	no
1	92	Soumousso	gambiae_sl	Aug	larvae	no
1	93	Soumousso	gambiae_sl	Aug	larvae	no
1	94	Soumousso	gambiae_sl	Aug	larvae	no
1	95	Soumousso	gambiae_sl	Aug	larvae	no
1	96	Soumousso	gambiae_sl	Aug	larvae	no
1	97	Soumousso	gambiae_sl	Aug	larvae	no
1	98	Soumousso	gambiae_sl	Aug	larvae	no
1	99	Soumousso	gambiae_sl	Aug	larvae	no
1	100	Soumousso	gambiae_sl	Aug	larvae	no
1	101	Soumousso	gambiae_sl	Aug	larvae	no
1	102	Soumousso	gambiae_sl	Aug	larvae	no
1	103	Soumousso	gambiae_sl	Aug	larvae	no
1	104	Soumousso	gambiae_sl	Aug	larvae	no
1	105	Soumousso	gambiae_sl	Aug	larvae	no
1	106	Soumousso	gambiae_sl	Aug	larvae	no
1	107	Soumousso	gambiae_sl	Aug	larvae	no
1	108	Soumousso	gambiae_sl	Aug	larvae	no
1	109	Soumousso	gambiae_sl	Aug	larvae	no
1	110	Soumousso	gambiae_sl	Aug	larvae	no
1	111	Soumousso	gambiae_sl	Aug	larvae	no
1	112	Soumousso	gambiae_sl	Aug	larvae	no
1	113	Soumousso	gambiae_sl	Aug	larvae	no
1	114	Soumousso	gambiae_sl	Aug	larvae	no
1	115	Soumousso	gambiae_sl	Aug	larvae	no
1	116	Soumousso	gambiae_sl	Aug	larvae	no
1	117	Soumousso	gambiae_sl	Aug	larvae	no
1	118	Soumousso	gambiae_sl	Aug	larvae	no
1	119	Soumousso	gambiae_sl	Aug	larvae	no
1	120	Soumousso	gambiae_sl	Aug	larvae	no
1	121	Soumousso	gambiae_sl	Aug	larvae	no
1	122	Soumousso	gambiae_sl	Aug	larvae	no
1	123	Soumousso	gambiae_sl	Aug	larvae	no
1	124	Soumousso	gambiae_sl	Aug	larvae	no
1	125	Soumousso	gambiae_sl	Aug	larvae	no
1	126	Soumousso	gambiae_sl	Aug	larvae	no
1	127	Soumousso	gambiae_sl	Aug	larvae	no
1	128	Soumousso	gambiae_sl	Aug	larvae	no
1	129	Soumousso	gambiae_sl	Aug	larvae	no
1	130	Bama	coluzzii	Dec	larvae	yes
1	131	Bama	coluzzii	Dec	larvae	yes
1	132	Bama	coluzzii	Dec	larvae	yes
1	133	Bama	coluzzii	Dec	larvae	yes
1	134	Bama	coluzzii	Dec	larvae	yes
1	135	Bama	coluzzii	Dec	larvae	yes
1	136	Bama	coluzzii	Dec	larvae	yes
1	137	Bama	coluzzii	Dec	larvae	yes
1	138	Bama	coluzzii	Dec	larvae	yes
1	139	Bama	coluzzii	Dec	larvae	yes
1	140	Bama	coluzzii	Dec	larvae	yes
1	141	Bama	coluzzii	Dec	larvae	yes
1	142	Bama	coluzzii	Dec	larvae	yes
1	143	Bama	coluzzii	Dec	larvae	yes
1	144	Bama	coluzzii	Dec	larvae	yes
1	145	Bama	coluzzii	Dec	larvae	yes
1	146	Bama	coluzzii	Dec	larvae	yes
1	147	Bama	coluzzii	Dec	larvae	yes
1	148	Bama	coluzzii	Dec	larvae	yes
1	149	Bama	coluzzii	Dec	larvae	yes
1	150	Bama	coluzzii	Dec	larvae	yes
1	151	Bama	coluzzii	Dec	larvae	yes
1	152	Bama	coluzzii	Dec	larvae	yes
1	153	Bama	coluzzii	Dec	larvae	yes
1	154	Bama	coluzzii	Dec	larvae	yes
1	155	Bama	coluzzii	Dec	larvae	yes
1	156	Bama	coluzzii	Dec	larvae	yes
1	157	Bama	coluzzii	Dec	larvae	no
1	158	Bama	coluzzii	Dec	larvae	no
1	159	Bama	coluzzii	Dec	larvae	no
1	160	Bama	coluzzii	Dec	larvae	no
1	161	Bama	coluzzii	Dec	larvae	no
1	162	Bama	coluzzii	Dec	larvae	no
1	163	Bama	coluzzii	Dec	larvae	no
1	164	Bama	coluzzii	Dec	larvae	no
1	165	Bama	coluzzii	Dec	larvae	no
1	166	Bama	coluzzii	Dec	larvae	no
1	167	Bama	coluzzii	Dec	larvae	no
1	168	Bama	coluzzii	Dec	larvae	no
1	169	Bama	coluzzii	Dec	larvae	no
1	170	Bama	coluzzii	Dec	larvae	no
1	171	Bama	coluzzii	Dec	larvae	no
1	172	Bama	coluzzii	Dec	larvae	no
1	173	Bama	coluzzii	Dec	larvae	no
1	174	Bama	coluzzii	Dec	larvae	no
1	175	Bama	coluzzii	Dec	larvae	no
1	176	Bama	coluzzii	Dec	larvae	no
1	177	Bama	coluzzii	Dec	larvae	no
1	178	Bama	coluzzii	Dec	larvae	no
1	179	Bama	coluzzii	Dec	larvae	no
1	180	Bama	coluzzii	Dec	larvae	no
1	181	Bama	coluzzii	Dec	larvae	no
1	182	Bama	coluzzii	Dec	larvae	no
1	183	Bama	coluzzii	Dec	larvae	no
1	184	Bama	coluzzii	Dec	larvae	no
1	185	Bama	coluzzii	Dec	larvae	no
1	186	Bama	coluzzii	Dec	larvae	no
1	187	Bama	coluzzii	Dec	larvae	no
1	188	Bama	coluzzii	Dec	larvae	no
1	189	Bama	coluzzii	Dec	larvae	no
1	190	Bama	coluzzii	Dec	larvae	no
1	191	Bama	coluzzii	Dec	larvae	no
1	192	Bama	coluzzii	Dec	larvae	no
1	193	Bama	coluzzii	Dec	larvae	no
1	194	Bama	coluzzii	Dec	larvae	no
1	195	Bama	coluzzii	Dec	larvae	no
1	196	Soumousso	gambiae_sl	Dec	larvae	yes
1	197	Soumousso	gambiae_sl	Dec	larvae	yes
1	198	Soumousso	gambiae_sl	Dec	larvae	yes
1	199	Soumousso	gambiae_sl	Dec	larvae	yes
1	200	Soumousso	gambiae_sl	Dec	larvae	yes
1	201	Soumousso	gambiae_sl	Dec	larvae	yes
1	202	Soumousso	gambiae_sl	Dec	larvae	yes
1	203	Soumousso	gambiae_sl	Dec	larvae	yes
1	204	Soumousso	gambiae_sl	Dec	larvae	yes
1	205	Soumousso	gambiae_sl	Dec	larvae	yes
1	206	Soumousso	gambiae_sl	Dec	larvae	yes
1	207	Soumousso	gambiae_sl	Dec	larvae	yes
1	208	Soumousso	gambiae_sl	Dec	larvae	yes
1	209	Soumousso	gambiae_sl	Dec	larvae	yes
1	210	Soumousso	gambiae_sl	Dec	larvae	yes
1	211	Soumousso	gambiae_sl	Dec	larvae	yes
1	212	Soumousso	gambiae_sl	Dec	larvae	yes
1	213	Soumousso	gambiae_sl	Dec	larvae	yes
1	214	Soumousso	gambiae_sl	Dec	larvae	yes
1	215	Soumousso	gambiae_sl	Dec	larvae	yes
1	216	Soumousso	gambiae_sl	Dec	larvae	yes
1	217	Soumousso	gambiae_sl	Dec	larvae	yes
1	218	Soumousso	gambiae_sl	Dec	larvae	yes
1	219	Soumousso	gambiae_sl	Dec	larvae	yes
1	220	Soumousso	gambiae_sl	Dec	larvae	yes
1	221	Soumousso	gambiae_sl	Dec	larvae	yes
1	222	Soumousso	gambiae_sl	Dec	larvae	yes
1	223	Soumousso	gambiae_sl	Dec	larvae	yes
1	224	Soumousso	gambiae_sl	Dec	larvae	yes
1	225	Soumousso	gambiae_sl	Dec	larvae	yes
1	226	Soumousso	gambiae_sl	Dec	larvae	yes
1	227	Soumousso	gambiae_sl	Dec	larvae	yes
1	228	Soumousso	gambiae_sl	Dec	larvae	yes
1	229	Soumousso	gambiae_sl	Dec	larvae	yes
1	230	Soumousso	gambiae_sl	Dec	larvae	yes
1	231	Soumousso	gambiae_sl	Dec	larvae	yes
1	232	Soumousso	gambiae_sl	Dec	larvae	yes
1	233	Soumousso	gambiae_sl	Dec	larvae	yes
1	234	Soumousso	gambiae_sl	Dec	larvae	yes
1	235	Soumousso	gambiae_sl	Dec	larvae	yes
1	236	Soumousso	gambiae_sl	Dec	larvae	yes
1	237	Soumousso	gambiae_sl	Dec	larvae	yes
1	238	Soumousso	gambiae_sl	Dec	larvae	yes
1	239	Soumousso	gambiae_sl	Dec	larvae	no
1	240	Soumousso	gambiae_sl	Dec	larvae	no
1	241	Soumousso	gambiae_sl	Dec	larvae	no
1	242	Soumousso	gambiae_sl	Dec	larvae	no
1	243	Soumousso	gambiae_sl	Dec	larvae	no
1	244	Soumousso	gambiae_sl	Dec	larvae	no
1	245	Soumousso	gambiae_sl	Dec	larvae	no
1	246	Soumousso	gambiae_sl	Dec	larvae	no
1	247	Soumousso	gambiae_sl	Dec	larvae	no
1	248	Soumousso	gambiae_sl	Dec	larvae	no
1	249	Soumousso	gambiae_sl	Dec	larvae	no
1	250	Soumousso	gambiae_sl	Dec	larvae	no
1	251	Soumousso	gambiae_sl	Dec	larvae	no
1	252	Soumousso	gambiae_sl	Dec	larvae	no
1	253	Soumousso	gambiae_sl	Dec	larvae	no
1	254	Soumousso	gambiae_sl	Dec	larvae	no
1	255	Soumousso	gambiae_sl	Dec	larvae	no
1	256	Soumousso	gambiae_sl	Dec	larvae	no
1	257	Soumousso	gambiae_sl	Dec	larvae	no
1	258	Soumousso	gambiae_sl	Dec	larvae	no
1	259	Soumousso	gambiae_sl	Dec	larvae	no
1	260	Soumousso	gambiae_sl	Dec	larvae	no
1	261	Soumousso	gambiae_sl	Dec	larvae	no
1	262	Soumousso	gambiae_sl	Dec	larvae	no
1	263	Soumousso	gambiae_sl	Dec	larvae	no
1	264	Soumousso	gambiae_sl	Dec	larvae	no
1	265	Soumousso	gambiae_sl	Dec	larvae	no
1	266	Soumousso	gambiae_sl	Dec	larvae	no
1	267	Soumousso	gambiae_sl	Dec	larvae	no
1	268	Soumousso	gambiae_sl	Dec	larvae	no
1	269	Soumousso	gambiae_sl	Dec	larvae	no
1	270	Soumousso	gambiae_sl	Dec	larvae	no
1	271	Soumousso	gambiae_sl	Dec	larvae	no
1	272	Soumousso	gambiae_sl	Dec	larvae	no
1	273	Soumousso	gambiae_sl	Dec	larvae	no
1	274	Soumousso	gambiae_sl	Dec	larvae	no
1	275	Soumousso	gambiae_sl	Dec	larvae	no
1	276	Soumousso	gambiae_sl	Dec	larvae	no
1	277	Soumousso	gambiae_sl	Dec	larvae	no
1	278	Soumousso	gambiae_sl	Dec	larvae	no
1	279	Soumousso	gambiae_sl	Dec	larvae	no
1	280	Soumousso	gambiae_sl	Dec	larvae	no
1	281	Soumousso	gambiae_sl	Dec	larvae	no
1	282	Soumousso	gambiae_sl	Dec	larvae	no
1	283	Soumousso	gambiae_sl	Dec	larvae	no
1	284	Soumousso	gambiae_sl	Dec	larvae	no
1	285	Soumousso	gambiae_sl	Dec	larvae	no
1	286	Soumousso	gambiae_sl	Dec	larvae	no
1	287	Soumousso	gambiae_sl	Dec	larvae	no
1	288	Soumousso	gambiae_sl	Dec	larvae	no
1	289	Soumousso	gambiae_sl	Dec	larvae	no
1	290	Soumousso	gambiae_sl	Dec	larvae	no
1	291	Soumousso	gambiae_sl	Dec	larvae	no
1	292	Soumousso	gambiae_sl	Dec	larvae	no
1	293	Soumousso	gambiae_sl	Dec	larvae	no
1	294	Soumousso	gambiae_sl	Dec	larvae	no
1	295	Soumousso	gambiae_sl	Dec	larvae	no
1	296	Soumousso	gambiae_sl	Dec	larvae	no
1	297	Soumousso	gambiae_sl	Dec	larvae	no
1	298	Soumousso	gambiae_sl	Dec	larvae	no
1	299	Soumousso	gambiae_sl	Dec	larvae	no
1	300	Soumousso	gambiae_sl	Dec	larvae	no
1	301	Soumousso	gambiae_sl	Dec	larvae	no
1	302	Soumousso	gambiae_sl	Dec	larvae	no
2	303	Bama	coluzzii	Aug	larvae	yes
2	304	Bama	coluzzii	Aug	larvae	yes
2	305	Bama	coluzzii	Aug	larvae	yes
2	306	Bama	coluzzii	Aug	larvae	yes
2	307	Bama	coluzzii	Aug	larvae	yes
2	308	Bama	coluzzii	Aug	larvae	yes
2	309	Bama	coluzzii	Aug	larvae	yes
2	310	Bama	coluzzii	Aug	larvae	yes
2	311	Bama	coluzzii	Aug	larvae	yes
2	312	Bama	coluzzii	Aug	larvae	yes
2	313	Bama	coluzzii	Aug	larvae	yes
2	314	Bama	coluzzii	Aug	larvae	yes
2	315	Bama	coluzzii	Aug	larvae	yes
2	316	Bama	coluzzii	Aug	larvae	yes
2	317	Bama	coluzzii	Aug	larvae	yes
2	318	Bama	coluzzii	Aug	larvae	yes
2	319	Bama	coluzzii	Aug	larvae	yes
2	320	Bama	coluzzii	Aug	larvae	yes
2	321	Bama	coluzzii	Aug	larvae	yes
2	322	Bama	coluzzii	Aug	larvae	yes
2	323	Bama	coluzzii	Aug	larvae	yes
2	324	Bama	coluzzii	Aug	larvae	yes
2	325	Bama	coluzzii	Aug	larvae	yes
2	326	Bama	coluzzii	Aug	larvae	yes
2	327	Bama	coluzzii	Aug	larvae	yes
2	328	Bama	coluzzii	Aug	larvae	yes
2	329	Bama	coluzzii	Aug	larvae	yes
2	330	Bama	coluzzii	Aug	larvae	yes
2	331	Bama	coluzzii	Aug	larvae	yes
2	332	Bama	coluzzii	Aug	larvae	yes
2	333	Bama	coluzzii	Aug	larvae	yes
2	334	Bama	coluzzii	Aug	larvae	yes
2	335	Bama	coluzzii	Aug	larvae	yes
2	336	Bama	coluzzii	Aug	larvae	yes
2	337	Bama	coluzzii	Aug	larvae	yes
2	338	Bama	coluzzii	Aug	larvae	yes
2	339	Bama	coluzzii	Aug	larvae	yes
2	340	Bama	coluzzii	Aug	larvae	yes
2	341	Bama	coluzzii	Aug	larvae	yes
2	342	Bama	coluzzii	Aug	larvae	yes
2	343	Bama	coluzzii	Aug	larvae	yes
2	344	Bama	coluzzii	Aug	larvae	yes
2	345	Bama	coluzzii	Aug	larvae	yes
2	346	Bama	coluzzii	Aug	larvae	yes
2	347	Bama	coluzzii	Aug	larvae	yes
2	348	Bama	coluzzii	Aug	larvae	yes
2	349	Bama	coluzzii	Aug	larvae	yes
2	350	Bama	coluzzii	Aug	larvae	yes
2	351	Bama	coluzzii	Aug	larvae	yes
2	352	Bama	coluzzii	Aug	larvae	yes
2	353	Bama	coluzzii	Aug	larvae	yes
2	354	Bama	coluzzii	Aug	larvae	yes
2	355	Bama	coluzzii	Aug	larvae	yes
2	356	Bama	coluzzii	Aug	larvae	yes
2	357	Bama	coluzzii	Aug	larvae	yes
2	358	Bama	coluzzii	Aug	larvae	yes
2	359	Bama	coluzzii	Aug	larvae	yes
2	360	Bama	coluzzii	Aug	larvae	yes
2	361	Bama	coluzzii	Aug	larvae	yes
2	362	Bama	coluzzii	Aug	larvae	yes
2	363	Bama	coluzzii	Aug	larvae	yes
2	364	Bama	coluzzii	Aug	larvae	yes
2	365	Bama	coluzzii	Aug	larvae	yes
2	366	Bama	coluzzii	Aug	larvae	yes
2	367	Bama	coluzzii	Aug	larvae	yes
2	368	Bama	coluzzii	Aug	larvae	yes
2	369	Bama	coluzzii	Aug	larvae	yes
2	370	Bama	coluzzii	Aug	larvae	yes
2	371	Bama	coluzzii	Aug	larvae	yes
2	372	Bama	coluzzii	Aug	larvae	yes
2	373	Bama	coluzzii	Aug	larvae	yes
2	374	Bama	coluzzii	Aug	larvae	yes
2	375	Bama	coluzzii	Aug	larvae	yes
2	376	Bama	coluzzii	Aug	larvae	yes
2	377	Bama	coluzzii	Aug	larvae	yes
2	378	Bama	coluzzii	Aug	larvae	yes
2	379	Bama	coluzzii	Aug	larvae	yes
2	380	Bama	coluzzii	Aug	larvae	yes
2	381	Bama	coluzzii	Aug	larvae	yes
2	382	Bama	coluzzii	Aug	larvae	yes
2	383	Bama	coluzzii	Aug	larvae	yes
2	384	Bama	coluzzii	Aug	larvae	yes
2	385	Bama	coluzzii	Aug	larvae	yes
2	386	Bama	coluzzii	Aug	larvae	yes
2	387	Bama	coluzzii	Aug	larvae	yes
2	388	Bama	coluzzii	Aug	larvae	yes
2	389	Bama	coluzzii	Aug	larvae	yes
2	390	Bama	coluzzii	Aug	larvae	yes
2	391	Bama	coluzzii	Aug	larvae	yes
2	392	Bama	coluzzii	Aug	larvae	yes
2	393	Bama	coluzzii	Aug	larvae	yes
2	394	Bama	coluzzii	Aug	larvae	yes
2	395	Bama	coluzzii	Aug	larvae	yes
2	396	Bama	coluzzii	Aug	larvae	yes
2	397	Bama	coluzzii	Aug	larvae	yes
2	398	Bama	coluzzii	Aug	larvae	yes
2	399	Bama	coluzzii	Aug	larvae	yes
2	400	Bama	coluzzii	Aug	larvae	yes
2	401	Bama	coluzzii	Aug	larvae	yes
2	402	Bama	coluzzii	Aug	larvae	yes
2	403	Bama	coluzzii	Aug	larvae	yes
2	404	Bama	coluzzii	Aug	larvae	yes
2	405	Bama	coluzzii	Aug	larvae	yes
2	406	Bama	coluzzii	Aug	larvae	yes
2	407	Bama	coluzzii	Aug	larvae	yes
2	408	Bama	coluzzii	Aug	larvae	yes
2	409	Bama	coluzzii	Aug	larvae	yes
2	410	Bama	coluzzii	Aug	larvae	yes
2	411	Bama	coluzzii	Aug	larvae	yes
2	412	Bama	coluzzii	Aug	larvae	yes
2	413	Bama	coluzzii	Aug	larvae	yes
2	414	Bama	coluzzii	Aug	larvae	yes
2	415	Bama	coluzzii	Aug	larvae	yes
2	416	Bama	coluzzii	Aug	larvae	yes
2	417	Bama	coluzzii	Aug	larvae	yes
2	418	Bama	coluzzii	Aug	larvae	yes
2	419	Bama	coluzzii	Aug	larvae	yes
2	420	Bama	coluzzii	Aug	larvae	no
2	421	Bama	coluzzii	Aug	larvae	no
2	422	Bama	coluzzii	Aug	larvae	no
2	423	Bama	coluzzii	Aug	larvae	no
2	424	Bama	coluzzii	Aug	larvae	no
2	425	Bama	coluzzii	Aug	larvae	no
2	426	Bama	coluzzii	Aug	larvae	no
2	427	Bama	coluzzii	Aug	larvae	no
2	428	Bama	coluzzii	Aug	larvae	no
2	429	Bama	coluzzii	Aug	larvae	no
2	430	Bama	coluzzii	Aug	larvae	no
2	431	Bama	coluzzii	Aug	larvae	no
2	432	Bama	coluzzii	Aug	larvae	no
2	433	Bama	coluzzii	Aug	larvae	no
2	434	Bama	coluzzii	Aug	larvae	no
2	435	Bama	coluzzii	Aug	larvae	no
2	436	Bama	coluzzii	Aug	larvae	no
2	437	Bama	coluzzii	Aug	larvae	no
2	438	Bama	coluzzii	Aug	larvae	no
2	439	Bama	coluzzii	Aug	larvae	no
2	440	Bama	coluzzii	Aug	larvae	no
2	441	Bama	coluzzii	Aug	larvae	no
2	442	Bama	coluzzii	Aug	larvae	no
2	443	Bama	coluzzii	Aug	larvae	no
2	444	Bama	coluzzii	Aug	larvae	no
2	445	Bama	coluzzii	Aug	larvae	no
2	446	Bama	coluzzii	Aug	larvae	no
2	447	Bama	coluzzii	Aug	larvae	no
2	448	Bama	coluzzii	Aug	larvae	no
2	449	Bama	coluzzii	Aug	larvae	no
2	450	Bama	coluzzii	Aug	larvae	no
2	451	Bama	coluzzii	Aug	larvae	no
2	452	Bama	coluzzii	Aug	larvae	no
2	453	Bama	coluzzii	Aug	larvae	no
2	454	Bama	coluzzii	Aug	larvae	no
2	455	Bama	coluzzii	Aug	larvae	no
2	456	Bama	coluzzii	Aug	larvae	no
2	457	Bama	coluzzii	Aug	larvae	no
2	458	Bama	coluzzii	Aug	larvae	no
2	459	Bama	coluzzii	Aug	larvae	no
2	460	Bama	coluzzii	Aug	larvae	no
2	461	Bama	coluzzii	Aug	larvae	no
2	462	Bama	coluzzii	Aug	larvae	no
2	463	Bama	coluzzii	Aug	larvae	no
2	464	Bama	coluzzii	Aug	larvae	no
2	465	Bama	coluzzii	Aug	larvae	no
2	466	Bama	coluzzii	Aug	larvae	no
2	467	Bama	coluzzii	Aug	larvae	no
2	468	Bama	coluzzii	Aug	larvae	no
2	469	Bama	coluzzii	Aug	larvae	no
2	470	Bama	coluzzii	Aug	larvae	no
2	471	Bama	coluzzii	Aug	larvae	no
2	472	Bama	coluzzii	Aug	larvae	no
2	473	Bama	coluzzii	Aug	larvae	no
2	474	Bama	coluzzii	Aug	larvae	no
2	475	Bama	coluzzii	Aug	larvae	no
2	476	Bama	coluzzii	Aug	larvae	no
2	477	Soumousso	gambiae_sl	Aug	larvae	yes
2	478	Soumousso	gambiae_sl	Aug	larvae	yes
2	479	Soumousso	gambiae_sl	Aug	larvae	yes
2	480	Soumousso	gambiae_sl	Aug	larvae	yes
2	481	Soumousso	gambiae_sl	Aug	larvae	yes
2	482	Soumousso	gambiae_sl	Aug	larvae	yes
2	483	Soumousso	gambiae_sl	Aug	larvae	yes
2	484	Soumousso	gambiae_sl	Aug	larvae	yes
2	485	Soumousso	gambiae_sl	Aug	larvae	yes
2	486	Soumousso	gambiae_sl	Aug	larvae	yes
2	487	Soumousso	gambiae_sl	Aug	larvae	yes
2	488	Soumousso	gambiae_sl	Aug	larvae	yes
2	489	Soumousso	gambiae_sl	Aug	larvae	yes
2	490	Soumousso	gambiae_sl	Aug	larvae	yes
2	491	Soumousso	gambiae_sl	Aug	larvae	yes
2	492	Soumousso	gambiae_sl	Aug	larvae	yes
2	493	Soumousso	gambiae_sl	Aug	larvae	yes
2	494	Soumousso	gambiae_sl	Aug	larvae	yes
2	495	Soumousso	gambiae_sl	Aug	larvae	yes
2	496	Soumousso	gambiae_sl	Aug	larvae	yes
2	497	Soumousso	gambiae_sl	Aug	larvae	yes
2	498	Soumousso	gambiae_sl	Aug	larvae	yes
2	499	Soumousso	gambiae_sl	Aug	larvae	yes
2	500	Soumousso	gambiae_sl	Aug	larvae	yes
2	501	Soumousso	gambiae_sl	Aug	larvae	yes
2	502	Soumousso	gambiae_sl	Aug	larvae	yes
2	503	Soumousso	gambiae_sl	Aug	larvae	yes
2	504	Soumousso	gambiae_sl	Aug	larvae	yes
2	505	Soumousso	gambiae_sl	Aug	larvae	yes
2	506	Soumousso	gambiae_sl	Aug	larvae	yes
2	507	Soumousso	gambiae_sl	Aug	larvae	yes
2	508	Soumousso	gambiae_sl	Aug	larvae	yes
2	509	Soumousso	gambiae_sl	Aug	larvae	yes
2	510	Soumousso	gambiae_sl	Aug	larvae	yes
2	511	Soumousso	gambiae_sl	Aug	larvae	yes
2	512	Soumousso	gambiae_sl	Aug	larvae	yes
2	513	Soumousso	gambiae_sl	Aug	larvae	yes
2	514	Soumousso	gambiae_sl	Aug	larvae	yes
2	515	Soumousso	gambiae_sl	Aug	larvae	yes
2	516	Soumousso	gambiae_sl	Aug	larvae	yes
2	517	Soumousso	gambiae_sl	Aug	larvae	yes
2	518	Soumousso	gambiae_sl	Aug	larvae	yes
2	519	Soumousso	gambiae_sl	Aug	larvae	yes
2	520	Soumousso	gambiae_sl	Aug	larvae	yes
2	521	Soumousso	gambiae_sl	Aug	larvae	yes
2	522	Soumousso	gambiae_sl	Aug	larvae	yes
2	523	Soumousso	gambiae_sl	Aug	larvae	yes
2	524	Soumousso	gambiae_sl	Aug	larvae	yes
2	525	Soumousso	gambiae_sl	Aug	larvae	yes
2	526	Soumousso	gambiae_sl	Aug	larvae	yes
2	527	Soumousso	gambiae_sl	Aug	larvae	yes
2	528	Soumousso	gambiae_sl	Aug	larvae	yes
2	529	Soumousso	gambiae_sl	Aug	larvae	yes
2	530	Soumousso	gambiae_sl	Aug	larvae	yes
2	531	Soumousso	gambiae_sl	Aug	larvae	yes
2	532	Soumousso	gambiae_sl	Aug	larvae	yes
2	533	Soumousso	gambiae_sl	Aug	larvae	yes
2	534	Soumousso	gambiae_sl	Aug	larvae	yes
2	535	Soumousso	gambiae_sl	Aug	larvae	yes
2	536	Soumousso	gambiae_sl	Aug	larvae	yes
2	537	Soumousso	gambiae_sl	Aug	larvae	yes
2	538	Soumousso	gambiae_sl	Aug	larvae	yes
2	539	Soumousso	gambiae_sl	Aug	larvae	yes
2	540	Soumousso	gambiae_sl	Aug	larvae	yes
2	541	Soumousso	gambiae_sl	Aug	larvae	yes
2	542	Soumousso	gambiae_sl	Aug	larvae	yes
2	543	Soumousso	gambiae_sl	Aug	larvae	yes
2	544	Soumousso	gambiae_sl	Aug	larvae	yes
2	545	Soumousso	gambiae_sl	Aug	larvae	yes
2	546	Soumousso	gambiae_sl	Aug	larvae	yes
2	547	Soumousso	gambiae_sl	Aug	larvae	yes
2	548	Soumousso	gambiae_sl	Aug	larvae	yes
2	549	Soumousso	gambiae_sl	Aug	larvae	yes
2	550	Soumousso	gambiae_sl	Aug	larvae	yes
2	551	Soumousso	gambiae_sl	Aug	larvae	yes
2	552	Soumousso	gambiae_sl	Aug	larvae	yes
2	553	Soumousso	gambiae_sl	Aug	larvae	yes
2	554	Soumousso	gambiae_sl	Aug	larvae	yes
2	555	Soumousso	gambiae_sl	Aug	larvae	yes
2	556	Soumousso	gambiae_sl	Aug	larvae	yes
2	557	Soumousso	gambiae_sl	Aug	larvae	yes
2	558	Soumousso	gambiae_sl	Aug	larvae	yes
2	559	Soumousso	gambiae_sl	Aug	larvae	yes
2	560	Soumousso	gambiae_sl	Aug	larvae	yes
2	561	Soumousso	gambiae_sl	Aug	larvae	yes
2	562	Soumousso	gambiae_sl	Aug	larvae	yes
2	563	Soumousso	gambiae_sl	Aug	larvae	yes
2	564	Soumousso	gambiae_sl	Aug	larvae	yes
2	565	Soumousso	gambiae_sl	Aug	larvae	yes
2	566	Soumousso	gambiae_sl	Aug	larvae	yes
2	567	Soumousso	gambiae_sl	Aug	larvae	yes
2	568	Soumousso	gambiae_sl	Aug	larvae	yes
2	569	Soumousso	gambiae_sl	Aug	larvae	yes
2	570	Soumousso	gambiae_sl	Aug	larvae	yes
2	571	Soumousso	gambiae_sl	Aug	larvae	yes
2	572	Soumousso	gambiae_sl	Aug	larvae	yes
2	573	Soumousso	gambiae_sl	Aug	larvae	yes
2	574	Soumousso	gambiae_sl	Aug	larvae	yes
2	575	Soumousso	gambiae_sl	Aug	larvae	yes
2	576	Soumousso	gambiae_sl	Aug	larvae	yes
2	577	Soumousso	gambiae_sl	Aug	larvae	yes
2	578	Soumousso	gambiae_sl	Aug	larvae	yes
2	579	Soumousso	gambiae_sl	Aug	larvae	yes
2	580	Soumousso	gambiae_sl	Aug	larvae	yes
2	581	Soumousso	gambiae_sl	Aug	larvae	yes
2	582	Soumousso	gambiae_sl	Aug	larvae	yes
2	583	Soumousso	gambiae_sl	Aug	larvae	yes
2	584	Soumousso	gambiae_sl	Aug	larvae	yes
2	585	Soumousso	gambiae_sl	Aug	larvae	yes
2	586	Soumousso	gambiae_sl	Aug	larvae	yes
2	587	Soumousso	gambiae_sl	Aug	larvae	yes
2	588	Soumousso	gambiae_sl	Aug	larvae	yes
2	589	Soumousso	gambiae_sl	Aug	larvae	no
2	590	Soumousso	gambiae_sl	Aug	larvae	no
2	591	Soumousso	gambiae_sl	Aug	larvae	no
2	592	Soumousso	gambiae_sl	Aug	larvae	no
2	593	Soumousso	gambiae_sl	Aug	larvae	no
2	594	Soumousso	gambiae_sl	Aug	larvae	no
2	595	Soumousso	gambiae_sl	Aug	larvae	no
2	596	Soumousso	gambiae_sl	Aug	larvae	no
2	597	Soumousso	gambiae_sl	Aug	larvae	no
2	598	Soumousso	gambiae_sl	Aug	larvae	no
2	599	Soumousso	gambiae_sl	Aug	larvae	no
2	600	Soumousso	gambiae_sl	Aug	larvae	no
2	601	Soumousso	gambiae_sl	Aug	larvae	no
2	602	Soumousso	gambiae_sl	Aug	larvae	no
2	603	Soumousso	gambiae_sl	Aug	larvae	no
2	604	Soumousso	gambiae_sl	Aug	larvae	no
2	605	Soumousso	gambiae_sl	Aug	larvae	no
2	606	Soumousso	gambiae_sl	Aug	larvae	no
2	607	Soumousso	gambiae_sl	Aug	larvae	no
2	608	Soumousso	gambiae_sl	Aug	larvae	no
2	609	Soumousso	gambiae_sl	Aug	larvae	no
2	610	Soumousso	gambiae_sl	Aug	larvae	no
2	611	Soumousso	gambiae_sl	Aug	larvae	no
2	612	Soumousso	gambiae_sl	Aug	larvae	no
2	613	Soumousso	gambiae_sl	Aug	larvae	no
2	614	Soumousso	gambiae_sl	Aug	larvae	no
2	615	Soumousso	gambiae_sl	Aug	larvae	no
2	616	Soumousso	gambiae_sl	Aug	larvae	no
2	617	Soumousso	gambiae_sl	Aug	larvae	no
2	618	Soumousso	gambiae_sl	Aug	larvae	no
2	619	Soumousso	gambiae_sl	Aug	larvae	no
2	620	Soumousso	gambiae_sl	Aug	larvae	no
2	621	Soumousso	gambiae_sl	Aug	larvae	no
2	622	Soumousso	gambiae_sl	Aug	larvae	no
2	623	Soumousso	gambiae_sl	Aug	larvae	no
2	624	Soumousso	gambiae_sl	Aug	larvae	no
2	625	Soumousso	gambiae_sl	Aug	larvae	no
2	626	Soumousso	gambiae_sl	Aug	larvae	no
2	627	Soumousso	gambiae_sl	Aug	larvae	no
2	628	Soumousso	gambiae_sl	Aug	larvae	no
2	629	Soumousso	gambiae_sl	Aug	larvae	no
2	630	Soumousso	gambiae_sl	Aug	larvae	no
2	631	Soumousso	gambiae_sl	Aug	larvae	no
2	632	Soumousso	gambiae_sl	Aug	larvae	no
2	633	Soumousso	gambiae_sl	Aug	larvae	no
2	634	Soumousso	gambiae_sl	Aug	larvae	no
2	635	Soumousso	gambiae_sl	Aug	larvae	no
2	636	Soumousso	gambiae_sl	Aug	larvae	no
2	637	Soumousso	gambiae_sl	Aug	larvae	no
2	638	Soumousso	gambiae_sl	Aug	larvae	no
2	639	Soumousso	gambiae_sl	Aug	larvae	no
2	640	Soumousso	gambiae_sl	Aug	larvae	no
2	641	Soumousso	gambiae_sl	Aug	larvae	no
2	642	Bama	coluzzii	Aug	larvae	yes
2	643	Bama	coluzzii	Aug	larvae	yes
2	644	Bama	coluzzii	Aug	larvae	yes
2	645	Bama	coluzzii	Aug	larvae	yes
2	646	Bama	coluzzii	Aug	larvae	yes
2	647	Bama	coluzzii	Aug	larvae	yes
2	648	Bama	coluzzii	Aug	larvae	yes
2	649	Bama	coluzzii	Aug	larvae	yes
2	650	Bama	coluzzii	Aug	larvae	yes
2	651	Bama	coluzzii	Aug	larvae	yes
2	652	Bama	coluzzii	Aug	larvae	yes
2	653	Bama	coluzzii	Aug	larvae	yes
2	654	Bama	coluzzii	Aug	larvae	yes
2	655	Bama	coluzzii	Aug	larvae	yes
2	656	Bama	coluzzii	Aug	larvae	yes
2	657	Bama	coluzzii	Aug	larvae	yes
2	658	Bama	coluzzii	Aug	larvae	yes
2	659	Bama	coluzzii	Aug	larvae	yes
2	660	Bama	coluzzii	Aug	larvae	yes
2	661	Bama	coluzzii	Aug	larvae	yes
2	662	Bama	coluzzii	Aug	larvae	yes
2	663	Bama	coluzzii	Aug	larvae	yes
2	664	Bama	coluzzii	Aug	larvae	yes
2	665	Bama	coluzzii	Aug	larvae	yes
2	666	Bama	coluzzii	Aug	larvae	yes
2	667	Bama	coluzzii	Aug	larvae	yes
2	668	Bama	coluzzii	Aug	larvae	yes
2	669	Bama	coluzzii	Aug	larvae	yes
2	670	Bama	coluzzii	Aug	larvae	yes
2	671	Bama	coluzzii	Aug	larvae	yes
2	672	Bama	coluzzii	Aug	larvae	yes
2	673	Bama	coluzzii	Aug	larvae	yes
2	674	Bama	coluzzii	Aug	larvae	yes
2	675	Bama	coluzzii	Aug	larvae	yes
2	676	Bama	coluzzii	Aug	larvae	yes
2	677	Bama	coluzzii	Aug	larvae	yes
2	678	Bama	coluzzii	Aug	larvae	yes
2	679	Bama	coluzzii	Aug	larvae	yes
2	680	Bama	coluzzii	Aug	larvae	yes
2	681	Bama	coluzzii	Aug	larvae	yes
2	682	Bama	coluzzii	Aug	larvae	yes
2	683	Bama	coluzzii	Aug	larvae	yes
2	684	Bama	coluzzii	Aug	larvae	yes
2	685	Bama	coluzzii	Aug	larvae	yes
2	686	Bama	coluzzii	Aug	larvae	yes
2	687	Bama	coluzzii	Aug	larvae	yes
2	688	Bama	coluzzii	Aug	larvae	yes
2	689	Bama	coluzzii	Aug	larvae	yes
2	690	Bama	coluzzii	Aug	larvae	yes
2	691	Bama	coluzzii	Aug	larvae	yes
2	692	Bama	coluzzii	Aug	larvae	yes
2	693	Bama	coluzzii	Aug	larvae	yes
2	694	Bama	coluzzii	Aug	larvae	yes
2	695	Bama	coluzzii	Aug	larvae	yes
2	696	Bama	coluzzii	Aug	larvae	yes
2	697	Bama	coluzzii	Aug	larvae	yes
2	698	Bama	coluzzii	Aug	larvae	yes
2	699	Bama	coluzzii	Aug	larvae	yes
2	700	Bama	coluzzii	Aug	larvae	yes
2	701	Bama	coluzzii	Aug	larvae	yes
2	702	Bama	coluzzii	Aug	larvae	yes
2	703	Bama	coluzzii	Aug	larvae	yes
2	704	Bama	coluzzii	Aug	larvae	yes
2	705	Bama	coluzzii	Aug	larvae	yes
2	706	Bama	coluzzii	Aug	larvae	yes
2	707	Bama	coluzzii	Aug	larvae	yes
2	708	Bama	coluzzii	Aug	larvae	yes
2	709	Bama	coluzzii	Aug	larvae	yes
2	710	Bama	coluzzii	Aug	larvae	yes
2	711	Bama	coluzzii	Aug	larvae	yes
2	712	Bama	coluzzii	Aug	larvae	yes
2	713	Bama	coluzzii	Aug	larvae	yes
2	714	Bama	coluzzii	Aug	larvae	yes
2	715	Bama	coluzzii	Aug	larvae	yes
2	716	Bama	coluzzii	Aug	larvae	yes
2	717	Bama	coluzzii	Aug	larvae	yes
2	718	Bama	coluzzii	Aug	larvae	yes
2	719	Bama	coluzzii	Aug	larvae	yes
2	720	Bama	coluzzii	Aug	larvae	yes
2	721	Bama	coluzzii	Aug	larvae	yes
2	722	Bama	coluzzii	Aug	larvae	yes
2	723	Bama	coluzzii	Aug	larvae	yes
2	724	Bama	coluzzii	Aug	larvae	yes
2	725	Bama	coluzzii	Aug	larvae	yes
2	726	Bama	coluzzii	Aug	larvae	yes
2	727	Bama	coluzzii	Aug	larvae	yes
2	728	Bama	coluzzii	Aug	larvae	yes
2	729	Bama	coluzzii	Aug	larvae	yes
2	730	Bama	coluzzii	Aug	larvae	yes
2	731	Bama	coluzzii	Aug	larvae	yes
2	732	Bama	coluzzii	Aug	larvae	yes
2	733	Bama	coluzzii	Aug	larvae	yes
2	734	Bama	coluzzii	Aug	larvae	yes
2	735	Bama	coluzzii	Aug	larvae	yes
2	736	Bama	coluzzii	Aug	larvae	yes
2	737	Bama	coluzzii	Aug	larvae	yes
2	738	Bama	coluzzii	Aug	larvae	yes
2	739	Bama	coluzzii	Aug	larvae	yes
2	740	Bama	coluzzii	Aug	larvae	yes
2	741	Bama	coluzzii	Aug	larvae	yes
2	742	Bama	coluzzii	Aug	larvae	yes
2	743	Bama	coluzzii	Aug	larvae	yes
2	744	Bama	coluzzii	Aug	larvae	yes
2	745	Bama	coluzzii	Aug	larvae	no
2	746	Bama	coluzzii	Aug	larvae	no
2	747	Bama	coluzzii	Aug	larvae	no
2	748	Bama	coluzzii	Aug	larvae	no
2	749	Bama	coluzzii	Aug	larvae	no
2	750	Bama	coluzzii	Aug	larvae	no
2	751	Bama	coluzzii	Aug	larvae	no
2	752	Bama	coluzzii	Aug	larvae	no
2	753	Bama	coluzzii	Aug	larvae	no
2	754	Bama	coluzzii	Aug	larvae	no
2	755	Bama	coluzzii	Aug	larvae	no
2	756	Bama	coluzzii	Aug	larvae	no
2	757	Bama	coluzzii	Aug	larvae	no
2	758	Bama	coluzzii	Aug	larvae	no
2	759	Bama	coluzzii	Aug	larvae	no
2	760	Bama	coluzzii	Aug	larvae	no
2	761	Bama	coluzzii	Aug	larvae	no
2	762	Bama	coluzzii	Aug	larvae	no
2	763	Bama	coluzzii	Aug	larvae	no
2	764	Bama	coluzzii	Aug	larvae	no
2	765	Bama	coluzzii	Aug	larvae	no
2	766	Bama	coluzzii	Aug	larvae	no
2	767	Bama	coluzzii	Aug	larvae	no
2	768	Bama	coluzzii	Aug	larvae	no
2	769	Bama	coluzzii	Aug	larvae	no
2	770	Bama	coluzzii	Aug	larvae	no
2	771	Bama	coluzzii	Aug	larvae	no
2	772	Bama	coluzzii	Aug	larvae	no
2	773	Bama	coluzzii	Aug	larvae	no
2	774	Bama	coluzzii	Aug	larvae	no
2	775	Bama	coluzzii	Aug	larvae	no
2	776	Bama	coluzzii	Aug	larvae	no
2	777	Bama	coluzzii	Aug	larvae	no
2	778	Bama	coluzzii	Aug	larvae	no
2	779	Soumousso	gambiae_sl	Aug	larvae	yes
2	780	Soumousso	gambiae_sl	Aug	larvae	yes
2	781	Soumousso	gambiae_sl	Aug	larvae	yes
2	782	Soumousso	gambiae_sl	Aug	larvae	yes
2	783	Soumousso	gambiae_sl	Aug	larvae	yes
2	784	Soumousso	gambiae_sl	Aug	larvae	yes
2	785	Soumousso	gambiae_sl	Aug	larvae	yes
2	786	Soumousso	gambiae_sl	Aug	larvae	yes
2	787	Soumousso	gambiae_sl	Aug	larvae	yes
2	788	Soumousso	gambiae_sl	Aug	larvae	yes
2	789	Soumousso	gambiae_sl	Aug	larvae	yes
2	790	Soumousso	gambiae_sl	Aug	larvae	yes
2	791	Soumousso	gambiae_sl	Aug	larvae	yes
2	792	Soumousso	gambiae_sl	Aug	larvae	yes
2	793	Soumousso	gambiae_sl	Aug	larvae	yes
2	794	Soumousso	gambiae_sl	Aug	larvae	yes
2	795	Soumousso	gambiae_sl	Aug	larvae	yes
2	796	Soumousso	gambiae_sl	Aug	larvae	yes
2	797	Soumousso	gambiae_sl	Aug	larvae	yes
2	798	Soumousso	gambiae_sl	Aug	larvae	yes
2	799	Soumousso	gambiae_sl	Aug	larvae	yes
2	800	Soumousso	gambiae_sl	Aug	larvae	yes
2	801	Soumousso	gambiae_sl	Aug	larvae	yes
2	802	Soumousso	gambiae_sl	Aug	larvae	yes
2	803	Soumousso	gambiae_sl	Aug	larvae	yes
2	804	Soumousso	gambiae_sl	Aug	larvae	yes
2	805	Soumousso	gambiae_sl	Aug	larvae	yes
2	806	Soumousso	gambiae_sl	Aug	larvae	yes
2	807	Soumousso	gambiae_sl	Aug	larvae	yes
2	808	Soumousso	gambiae_sl	Aug	larvae	yes
2	809	Soumousso	gambiae_sl	Aug	larvae	yes
2	810	Soumousso	gambiae_sl	Aug	larvae	yes
2	811	Soumousso	gambiae_sl	Aug	larvae	yes
2	812	Soumousso	gambiae_sl	Aug	larvae	yes
2	813	Soumousso	gambiae_sl	Aug	larvae	yes
2	814	Soumousso	gambiae_sl	Aug	larvae	yes
2	815	Soumousso	gambiae_sl	Aug	larvae	yes
2	816	Soumousso	gambiae_sl	Aug	larvae	yes
2	817	Soumousso	gambiae_sl	Aug	larvae	yes
2	818	Soumousso	gambiae_sl	Aug	larvae	yes
2	819	Soumousso	gambiae_sl	Aug	larvae	yes
2	820	Soumousso	gambiae_sl	Aug	larvae	yes
2	821	Soumousso	gambiae_sl	Aug	larvae	yes
2	822	Soumousso	gambiae_sl	Aug	larvae	yes
2	823	Soumousso	gambiae_sl	Aug	larvae	yes
2	824	Soumousso	gambiae_sl	Aug	larvae	yes
2	825	Soumousso	gambiae_sl	Aug	larvae	yes
2	826	Soumousso	gambiae_sl	Aug	larvae	yes
2	827	Soumousso	gambiae_sl	Aug	larvae	yes
2	828	Soumousso	gambiae_sl	Aug	larvae	yes
2	829	Soumousso	gambiae_sl	Aug	larvae	yes
2	830	Soumousso	gambiae_sl	Aug	larvae	yes
2	831	Soumousso	gambiae_sl	Aug	larvae	yes
2	832	Soumousso	gambiae_sl	Aug	larvae	yes
2	833	Soumousso	gambiae_sl	Aug	larvae	yes
2	834	Soumousso	gambiae_sl	Aug	larvae	yes
2	835	Soumousso	gambiae_sl	Aug	larvae	yes
2	836	Soumousso	gambiae_sl	Aug	larvae	yes
2	837	Soumousso	gambiae_sl	Aug	larvae	yes
2	838	Soumousso	gambiae_sl	Aug	larvae	yes
2	839	Soumousso	gambiae_sl	Aug	larvae	yes
2	840	Soumousso	gambiae_sl	Aug	larvae	yes
2	841	Soumousso	gambiae_sl	Aug	larvae	yes
2	842	Soumousso	gambiae_sl	Aug	larvae	yes
2	843	Soumousso	gambiae_sl	Aug	larvae	yes
2	844	Soumousso	gambiae_sl	Aug	larvae	yes
2	845	Soumousso	gambiae_sl	Aug	larvae	yes
2	846	Soumousso	gambiae_sl	Aug	larvae	yes
2	847	Soumousso	gambiae_sl	Aug	larvae	yes
2	848	Soumousso	gambiae_sl	Aug	larvae	yes
2	849	Soumousso	gambiae_sl	Aug	larvae	yes
2	850	Soumousso	gambiae_sl	Aug	larvae	yes
2	851	Soumousso	gambiae_sl	Aug	larvae	yes
2	852	Soumousso	gambiae_sl	Aug	larvae	yes
2	853	Soumousso	gambiae_sl	Aug	larvae	yes
2	854	Soumousso	gambiae_sl	Aug	larvae	yes
2	855	Soumousso	gambiae_sl	Aug	larvae	yes
2	856	Soumousso	gambiae_sl	Aug	larvae	yes
2	857	Soumousso	gambiae_sl	Aug	larvae	yes
2	858	Soumousso	gambiae_sl	Aug	larvae	yes
2	859	Soumousso	gambiae_sl	Aug	larvae	yes
2	860	Soumousso	gambiae_sl	Aug	larvae	yes
2	861	Soumousso	gambiae_sl	Aug	larvae	yes
2	862	Soumousso	gambiae_sl	Aug	larvae	yes
2	863	Soumousso	gambiae_sl	Aug	larvae	yes
2	864	Soumousso	gambiae_sl	Aug	larvae	no
2	865	Soumousso	gambiae_sl	Aug	larvae	no
2	866	Soumousso	gambiae_sl	Aug	larvae	no
2	867	Soumousso	gambiae_sl	Aug	larvae	no
2	868	Soumousso	gambiae_sl	Aug	larvae	no
2	869	Soumousso	gambiae_sl	Aug	larvae	no
2	870	Soumousso	gambiae_sl	Aug	larvae	no
2	871	Soumousso	gambiae_sl	Aug	larvae	no
2	872	Soumousso	gambiae_sl	Aug	larvae	no
2	873	Soumousso	gambiae_sl	Aug	larvae	no
2	874	Soumousso	gambiae_sl	Aug	larvae	no
2	875	Soumousso	gambiae_sl	Aug	larvae	no
2	876	Soumousso	gambiae_sl	Aug	larvae	no
2	877	Soumousso	gambiae_sl	Aug	larvae	no
2	878	Soumousso	gambiae_sl	Aug	larvae	no
2	879	Soumousso	gambiae_sl	Aug	larvae	no
2	880	Soumousso	gambiae_sl	Aug	larvae	no
2	881	Soumousso	gambiae_sl	Aug	larvae	no
2	882	Soumousso	gambiae_sl	Aug	larvae	no
2	883	Soumousso	gambiae_sl	Aug	larvae	no
2	884	Soumousso	gambiae_sl	Aug	larvae	no
2	885	Soumousso	gambiae_sl	Aug	larvae	no
2	886	Soumousso	gambiae_sl	Aug	larvae	no
2	887	Soumousso	gambiae_sl	Aug	larvae	no
2	888	Soumousso	gambiae_sl	Aug	larvae	no
2	889	Soumousso	gambiae_sl	Aug	larvae	no
2	890	Soumousso	gambiae_sl	Aug	larvae	no
2	891	Soumousso	gambiae_sl	Aug	larvae	no
2	892	Soumousso	gambiae_sl	Aug	larvae	no
2	893	Soumousso	gambiae_sl	Aug	larvae	no
2	894	Soumousso	gambiae_sl	Aug	larvae	no
2	895	Soumousso	gambiae_sl	Aug	larvae	no
2	896	Soumousso	gambiae_sl	Aug	larvae	no
2	897	Soumousso	gambiae_sl	Aug	larvae	no
2	898	Soumousso	gambiae_sl	Aug	larvae	no
2	899	Soumousso	gambiae_sl	Aug	larvae	no
2	900	Soumousso	gambiae_sl	Aug	larvae	no
2	901	Soumousso	gambiae_sl	Aug	larvae	no
2	902	Soumousso	gambiae_sl	Aug	larvae	no
2	903	Soumousso	gambiae_sl	Aug	larvae	no
2	904	Soumousso	gambiae_sl	Aug	larvae	no
2	905	Bama	coluzzii	Dec	larvae	yes
2	906	Bama	coluzzii	Dec	larvae	yes
2	907	Bama	coluzzii	Dec	larvae	yes
2	908	Bama	coluzzii	Dec	larvae	yes
2	909	Bama	coluzzii	Dec	larvae	yes
2	910	Bama	coluzzii	Dec	larvae	yes
2	911	Bama	coluzzii	Dec	larvae	yes
2	912	Bama	coluzzii	Dec	larvae	yes
2	913	Bama	coluzzii	Dec	larvae	yes
2	914	Bama	coluzzii	Dec	larvae	yes
2	915	Bama	coluzzii	Dec	larvae	yes
2	916	Bama	coluzzii	Dec	larvae	yes
2	917	Bama	coluzzii	Dec	larvae	yes
2	918	Bama	coluzzii	Dec	larvae	yes
2	919	Bama	coluzzii	Dec	larvae	yes
2	920	Bama	coluzzii	Dec	larvae	yes
2	921	Bama	coluzzii	Dec	larvae	yes
2	922	Bama	coluzzii	Dec	larvae	yes
2	923	Bama	coluzzii	Dec	larvae	yes
2	924	Bama	coluzzii	Dec	larvae	yes
2	925	Bama	coluzzii	Dec	larvae	yes
2	926	Bama	coluzzii	Dec	larvae	yes
2	927	Bama	coluzzii	Dec	larvae	yes
2	928	Bama	coluzzii	Dec	larvae	yes
2	929	Bama	coluzzii	Dec	larvae	yes
2	930	Bama	coluzzii	Dec	larvae	yes
2	931	Bama	coluzzii	Dec	larvae	yes
2	932	Bama	coluzzii	Dec	larvae	yes
2	933	Bama	coluzzii	Dec	larvae	yes
2	934	Bama	coluzzii	Dec	larvae	yes
2	935	Bama	coluzzii	Dec	larvae	yes
2	936	Bama	coluzzii	Dec	larvae	yes
2	937	Bama	coluzzii	Dec	larvae	yes
2	938	Bama	coluzzii	Dec	larvae	yes
2	939	Bama	coluzzii	Dec	larvae	yes
2	940	Bama	coluzzii	Dec	larvae	yes
2	941	Bama	coluzzii	Dec	larvae	yes
2	942	Bama	coluzzii	Dec	larvae	yes
2	943	Bama	coluzzii	Dec	larvae	yes
2	944	Bama	coluzzii	Dec	larvae	yes
2	945	Bama	coluzzii	Dec	larvae	yes
2	946	Bama	coluzzii	Dec	larvae	yes
2	947	Bama	coluzzii	Dec	larvae	yes
2	948	Bama	coluzzii	Dec	larvae	yes
2	949	Bama	coluzzii	Dec	larvae	yes
2	950	Bama	coluzzii	Dec	larvae	yes
2	951	Bama	coluzzii	Dec	larvae	yes
2	952	Bama	coluzzii	Dec	larvae	yes
2	953	Bama	coluzzii	Dec	larvae	yes
2	954	Bama	coluzzii	Dec	larvae	yes
2	955	Bama	coluzzii	Dec	larvae	yes
2	956	Bama	coluzzii	Dec	larvae	yes
2	957	Bama	coluzzii	Dec	larvae	yes
2	958	Bama	coluzzii	Dec	larvae	yes
2	959	Bama	coluzzii	Dec	larvae	yes
2	960	Bama	coluzzii	Dec	larvae	yes
2	961	Bama	coluzzii	Dec	larvae	yes
2	962	Bama	coluzzii	Dec	larvae	yes
2	963	Bama	coluzzii	Dec	larvae	yes
2	964	Bama	coluzzii	Dec	larvae	yes
2	965	Bama	coluzzii	Dec	larvae	yes
2	966	Bama	coluzzii	Dec	larvae	yes
2	967	Bama	coluzzii	Dec	larvae	yes
2	968	Bama	coluzzii	Dec	larvae	yes
2	969	Bama	coluzzii	Dec	larvae	yes
2	970	Bama	coluzzii	Dec	larvae	yes
2	971	Bama	coluzzii	Dec	larvae	yes
2	972	Bama	coluzzii	Dec	larvae	yes
2	973	Bama	coluzzii	Dec	larvae	yes
2	974	Bama	coluzzii	Dec	larvae	yes
2	975	Bama	coluzzii	Dec	larvae	yes
2	976	Bama	coluzzii	Dec	larvae	yes
2	977	Bama	coluzzii	Dec	larvae	no
2	978	Bama	coluzzii	Dec	larvae	no
2	979	Bama	coluzzii	Dec	larvae	no
2	980	Bama	coluzzii	Dec	larvae	no
2	981	Bama	coluzzii	Dec	larvae	no
2	982	Bama	coluzzii	Dec	larvae	no
2	983	Bama	coluzzii	Dec	larvae	no
2	984	Bama	coluzzii	Dec	larvae	no
2	985	Bama	coluzzii	Dec	larvae	no
2	986	Bama	coluzzii	Dec	larvae	no
2	987	Bama	coluzzii	Dec	larvae	no
2	988	Bama	coluzzii	Dec	larvae	no
2	989	Bama	coluzzii	Dec	larvae	no
2	990	Bama	coluzzii	Dec	larvae	no
2	991	Bama	coluzzii	Dec	larvae	no
2	992	Bama	coluzzii	Dec	larvae	no
2	993	Bama	coluzzii	Dec	larvae	no
2	994	Bama	coluzzii	Dec	larvae	no
2	995	Bama	coluzzii	Dec	larvae	no
2	996	Bama	coluzzii	Dec	larvae	no
2	997	Bama	coluzzii	Dec	larvae	no
2	998	Bama	coluzzii	Dec	larvae	no
2	999	Bama	coluzzii	Dec	larvae	no
2	1000	Bama	coluzzii	Dec	larvae	no
2	1001	Bama	coluzzii	Dec	larvae	no
2	1002	Bama	coluzzii	Dec	larvae	no
2	1003	Bama	coluzzii	Dec	larvae	no
2	1004	Bama	coluzzii	Dec	larvae	no
2	1005	Bama	coluzzii	Dec	larvae	no
2	1006	Bama	coluzzii	Dec	larvae	no
2	1007	Bama	coluzzii	Dec	larvae	no
2	1008	Bama	coluzzii	Dec	larvae	no
2	1009	Bama	coluzzii	Dec	larvae	no
2	1010	Bama	coluzzii	Dec	larvae	no
2	1011	Bama	coluzzii	Dec	larvae	no
2	1012	Bama	coluzzii	Dec	larvae	no
2	1013	Bama	coluzzii	Dec	larvae	no
2	1014	Bama	coluzzii	Dec	larvae	no
2	1015	Bama	coluzzii	Dec	larvae	no
2	1016	Bama	coluzzii	Dec	larvae	no
2	1017	Bama	coluzzii	Dec	larvae	no
2	1018	Bama	coluzzii	Dec	larvae	no
2	1019	Bama	coluzzii	Dec	larvae	no
2	1020	Bama	coluzzii	Dec	larvae	no
2	1021	Bama	coluzzii	Dec	larvae	no
2	1022	Bama	coluzzii	Dec	larvae	no
2	1023	Bama	coluzzii	Dec	larvae	no
2	1024	Bama	coluzzii	Dec	larvae	no
2	1025	Bama	coluzzii	Dec	larvae	no
2	1026	Bama	coluzzii	Dec	larvae	no
2	1027	Bama	coluzzii	Dec	larvae	no
2	1028	Bama	coluzzii	Dec	larvae	no
2	1029	Bama	coluzzii	Dec	larvae	no
2	1030	Bama	coluzzii	Dec	larvae	no
2	1031	Bama	coluzzii	Dec	larvae	no
2	1032	Bama	coluzzii	Dec	larvae	no
2	1033	Bama	coluzzii	Dec	larvae	no
2	1034	Bama	coluzzii	Dec	larvae	no
2	1035	Soumousso	gambiae_sl	Dec	larvae	yes
2	1036	Soumousso	gambiae_sl	Dec	larvae	yes
2	1037	Soumousso	gambiae_sl	Dec	larvae	yes
2	1038	Soumousso	gambiae_sl	Dec	larvae	yes
2	1039	Soumousso	gambiae_sl	Dec	larvae	yes
2	1040	Soumousso	gambiae_sl	Dec	larvae	yes
2	1041	Soumousso	gambiae_sl	Dec	larvae	yes
2	1042	Soumousso	gambiae_sl	Dec	larvae	yes
2	1043	Soumousso	gambiae_sl	Dec	larvae	yes
2	1044	Soumousso	gambiae_sl	Dec	larvae	yes
2	1045	Soumousso	gambiae_sl	Dec	larvae	yes
2	1046	Soumousso	gambiae_sl	Dec	larvae	yes
2	1047	Soumousso	gambiae_sl	Dec	larvae	yes
2	1048	Soumousso	gambiae_sl	Dec	larvae	yes
2	1049	Soumousso	gambiae_sl	Dec	larvae	yes
2	1050	Soumousso	gambiae_sl	Dec	larvae	yes
2	1051	Soumousso	gambiae_sl	Dec	larvae	yes
2	1052	Soumousso	gambiae_sl	Dec	larvae	yes
2	1053	Soumousso	gambiae_sl	Dec	larvae	yes
2	1054	Soumousso	gambiae_sl	Dec	larvae	yes
2	1055	Soumousso	gambiae_sl	Dec	larvae	yes
2	1056	Soumousso	gambiae_sl	Dec	larvae	yes
2	1057	Soumousso	gambiae_sl	Dec	larvae	yes
2	1058	Soumousso	gambiae_sl	Dec	larvae	yes
2	1059	Soumousso	gambiae_sl	Dec	larvae	yes
2	1060	Soumousso	gambiae_sl	Dec	larvae	yes
2	1061	Soumousso	gambiae_sl	Dec	larvae	yes
2	1062	Soumousso	gambiae_sl	Dec	larvae	yes
2	1063	Soumousso	gambiae_sl	Dec	larvae	yes
2	1064	Soumousso	gambiae_sl	Dec	larvae	yes
2	1065	Soumousso	gambiae_sl	Dec	larvae	yes
2	1066	Soumousso	gambiae_sl	Dec	larvae	yes
2	1067	Soumousso	gambiae_sl	Dec	larvae	yes
2	1068	Soumousso	gambiae_sl	Dec	larvae	yes
2	1069	Soumousso	gambiae_sl	Dec	larvae	yes
2	1070	Soumousso	gambiae_sl	Dec	larvae	yes
2	1071	Soumousso	gambiae_sl	Dec	larvae	yes
2	1072	Soumousso	gambiae_sl	Dec	larvae	yes
2	1073	Soumousso	gambiae_sl	Dec	larvae	yes
2	1074	Soumousso	gambiae_sl	Dec	larvae	yes
2	1075	Soumousso	gambiae_sl	Dec	larvae	yes
2	1076	Soumousso	gambiae_sl	Dec	larvae	yes
2	1077	Soumousso	gambiae_sl	Dec	larvae	yes
2	1078	Soumousso	gambiae_sl	Dec	larvae	yes
2	1079	Soumousso	gambiae_sl	Dec	larvae	yes
2	1080	Soumousso	gambiae_sl	Dec	larvae	yes
2	1081	Soumousso	gambiae_sl	Dec	larvae	yes
2	1082	Soumousso	gambiae_sl	Dec	larvae	yes
2	1083	Soumousso	gambiae_sl	Dec	larvae	yes
2	1084	Soumousso	gambiae_sl	Dec	larvae	yes
2	1085	Soumousso	gambiae_sl	Dec	larvae	yes
2	1086	Soumousso	gambiae_sl	Dec	larvae	yes
2	1087	Soumousso	gambiae_sl	Dec	larvae	yes
2	1088	Soumousso	gambiae_sl	Dec	larvae	yes
2	1089	Soumousso	gambiae_sl	Dec	larvae	yes
2	1090	Soumousso	gambiae_sl	Dec	larvae	yes
2	1091	Soumousso	gambiae_sl	Dec	larvae	yes
2	1092	Soumousso	gambiae_sl	Dec	larvae	yes
2	1093	Soumousso	gambiae_sl	Dec	larvae	yes
2	1094	Soumousso	gambiae_sl	Dec	larvae	yes
2	1095	Soumousso	gambiae_sl	Dec	larvae	yes
2	1096	Soumousso	gambiae_sl	Dec	larvae	yes
2	1097	Soumousso	gambiae_sl	Dec	larvae	yes
2	1098	Soumousso	gambiae_sl	Dec	larvae	yes
2	1099	Soumousso	gambiae_sl	Dec	larvae	yes
2	1100	Soumousso	gambiae_sl	Dec	larvae	yes
2	1101	Soumousso	gambiae_sl	Dec	larvae	yes
2	1102	Soumousso	gambiae_sl	Dec	larvae	yes
2	1103	Soumousso	gambiae_sl	Dec	larvae	yes
2	1104	Soumousso	gambiae_sl	Dec	larvae	yes
2	1105	Soumousso	gambiae_sl	Dec	larvae	yes
2	1106	Soumousso	gambiae_sl	Dec	larvae	yes
2	1107	Soumousso	gambiae_sl	Dec	larvae	yes
2	1108	Soumousso	gambiae_sl	Dec	larvae	yes
2	1109	Soumousso	gambiae_sl	Dec	larvae	yes
2	1110	Soumousso	gambiae_sl	Dec	larvae	yes
2	1111	Soumousso	gambiae_sl	Dec	larvae	yes
2	1112	Soumousso	gambiae_sl	Dec	larvae	yes
2	1113	Soumousso	gambiae_sl	Dec	larvae	yes
2	1114	Soumousso	gambiae_sl	Dec	larvae	yes
2	1115	Soumousso	gambiae_sl	Dec	larvae	yes
2	1116	Soumousso	gambiae_sl	Dec	larvae	yes
2	1117	Soumousso	gambiae_sl	Dec	larvae	yes
2	1118	Soumousso	gambiae_sl	Dec	larvae	yes
2	1119	Soumousso	gambiae_sl	Dec	larvae	yes
2	1120	Soumousso	gambiae_sl	Dec	larvae	yes
2	1121	Soumousso	gambiae_sl	Dec	larvae	yes
2	1122	Soumousso	gambiae_sl	Dec	larvae	yes
2	1123	Soumousso	gambiae_sl	Dec	larvae	yes
2	1124	Soumousso	gambiae_sl	Dec	larvae	yes
2	1125	Soumousso	gambiae_sl	Dec	larvae	yes
2	1126	Soumousso	gambiae_sl	Dec	larvae	yes
2	1127	Soumousso	gambiae_sl	Dec	larvae	yes
2	1128	Soumousso	gambiae_sl	Dec	larvae	yes
2	1129	Soumousso	gambiae_sl	Dec	larvae	yes
2	1130	Soumousso	gambiae_sl	Dec	larvae	yes
2	1131	Soumousso	gambiae_sl	Dec	larvae	no
2	1132	Soumousso	gambiae_sl	Dec	larvae	no
2	1133	Soumousso	gambiae_sl	Dec	larvae	no
2	1134	Soumousso	gambiae_sl	Dec	larvae	no
2	1135	Soumousso	gambiae_sl	Dec	larvae	no
2	1136	Soumousso	gambiae_sl	Dec	larvae	no
2	1137	Soumousso	gambiae_sl	Dec	larvae	no
2	1138	Soumousso	gambiae_sl	Dec	larvae	no
2	1139	Soumousso	gambiae_sl	Dec	larvae	no
2	1140	Soumousso	gambiae_sl	Dec	larvae	no
2	1141	Soumousso	gambiae_sl	Dec	larvae	no
2	1142	Soumousso	gambiae_sl	Dec	larvae	no
2	1143	Soumousso	gambiae_sl	Dec	larvae	no
2	1144	Soumousso	gambiae_sl	Dec	larvae	no
2	1145	Soumousso	gambiae_sl	Dec	larvae	no
2	1146	Soumousso	gambiae_sl	Dec	larvae	no
2	1147	Soumousso	gambiae_sl	Dec	larvae	no
2	1148	Soumousso	gambiae_sl	Dec	larvae	no
2	1149	Soumousso	gambiae_sl	Dec	larvae	no
2	1150	Soumousso	gambiae_sl	Dec	larvae	no
2	1151	Soumousso	gambiae_sl	Dec	larvae	no
2	1152	Soumousso	gambiae_sl	Dec	larvae	no
2	1153	Soumousso	gambiae_sl	Dec	larvae	no
2	1154	Soumousso	gambiae_sl	Dec	larvae	no
2	1155	Soumousso	gambiae_sl	Dec	larvae	no
2	1156	Soumousso	gambiae_sl	Dec	larvae	no
2	1157	Soumousso	gambiae_sl	Dec	larvae	no
2	1158	Soumousso	gambiae_sl	Dec	larvae	no
2	1159	Soumousso	gambiae_sl	Dec	larvae	no
2	1160	Soumousso	gambiae_sl	Dec	larvae	no
2	1161	Soumousso	gambiae_sl	Dec	larvae	no
2	1162	Soumousso	gambiae_sl	Dec	larvae	no
2	1163	Soumousso	gambiae_sl	Dec	larvae	no
2	1164	Soumousso	gambiae_sl	Dec	larvae	no
2	1165	Soumousso	gambiae_sl	Dec	larvae	no
2	1166	Soumousso	gambiae_sl	Dec	larvae	no
2	1167	Soumousso	gambiae_sl	Dec	larvae	no
2	1168	Soumousso	gambiae_sl	Dec	larvae	no
2	1169	Soumousso	gambiae_sl	Dec	larvae	no
2	1170	Soumousso	gambiae_sl	Dec	larvae	no
2	1171	Soumousso	gambiae_sl	Dec	larvae	no
2	1172	Soumousso	gambiae_sl	Dec	larvae	no
2	1173	Soumousso	gambiae_sl	Dec	larvae	no
2	1174	Soumousso	gambiae_sl	Dec	larvae	no
2	1175	Soumousso	gambiae_sl	Dec	larvae	no
2	1176	Soumousso	gambiae_sl	Dec	larvae	no
2	1177	Soumousso	gambiae_sl	Dec	larvae	no
2	1178	Soumousso	gambiae_sl	Dec	larvae	no
2	1179	Soumousso	gambiae_sl	Dec	larvae	no
2	1180	Soumousso	gambiae_sl	Dec	larvae	no
2	1181	Soumousso	gambiae_sl	Dec	larvae	no
2	1182	Soumousso	gambiae_sl	Dec	larvae	no
2	1183	Soumousso	gambiae_sl	Dec	larvae	no
2	1184	Soumousso	gambiae_sl	Dec	larvae	no
2	1185	Soumousso	gambiae_sl	Dec	larvae	no
2	1186	Soumousso	gambiae_sl	Dec	larvae	no
2	1187	Soumousso	gambiae_sl	Dec	larvae	no
2	1188	Soumousso	gambiae_sl	Dec	larvae	no
2	1189	Soumousso	gambiae_sl	Dec	larvae	no
2	1190	Soumousso	gambiae_sl	Dec	larvae	no
2	1191	Bama	coluzzii	Dec	larvae	yes
2	1192	Bama	coluzzii	Dec	larvae	yes
2	1193	Bama	coluzzii	Dec	larvae	yes
2	1194	Bama	coluzzii	Dec	larvae	yes
2	1195	Bama	coluzzii	Dec	larvae	yes
2	1196	Bama	coluzzii	Dec	larvae	yes
2	1197	Bama	coluzzii	Dec	larvae	yes
2	1198	Bama	coluzzii	Dec	larvae	yes
2	1199	Bama	coluzzii	Dec	larvae	yes
2	1200	Bama	coluzzii	Dec	larvae	yes
2	1201	Bama	coluzzii	Dec	larvae	yes
2	1202	Bama	coluzzii	Dec	larvae	yes
2	1203	Bama	coluzzii	Dec	larvae	yes
2	1204	Bama	coluzzii	Dec	larvae	yes
2	1205	Bama	coluzzii	Dec	larvae	yes
2	1206	Bama	coluzzii	Dec	larvae	yes
2	1207	Bama	coluzzii	Dec	larvae	yes
2	1208	Bama	coluzzii	Dec	larvae	yes
2	1209	Bama	coluzzii	Dec	larvae	yes
2	1210	Bama	coluzzii	Dec	larvae	yes
2	1211	Bama	coluzzii	Dec	larvae	yes
2	1212	Bama	coluzzii	Dec	larvae	yes
2	1213	Bama	coluzzii	Dec	larvae	yes
2	1214	Bama	coluzzii	Dec	larvae	yes
2	1215	Bama	coluzzii	Dec	larvae	yes
2	1216	Bama	coluzzii	Dec	larvae	yes
2	1217	Bama	coluzzii	Dec	larvae	yes
2	1218	Bama	coluzzii	Dec	larvae	yes
2	1219	Bama	coluzzii	Dec	larvae	yes
2	1220	Bama	coluzzii	Dec	larvae	yes
2	1221	Bama	coluzzii	Dec	larvae	yes
2	1222	Bama	coluzzii	Dec	larvae	yes
2	1223	Bama	coluzzii	Dec	larvae	yes
2	1224	Bama	coluzzii	Dec	larvae	yes
2	1225	Bama	coluzzii	Dec	larvae	yes
2	1226	Bama	coluzzii	Dec	larvae	yes
2	1227	Bama	coluzzii	Dec	larvae	yes
2	1228	Bama	coluzzii	Dec	larvae	yes
2	1229	Bama	coluzzii	Dec	larvae	yes
2	1230	Bama	coluzzii	Dec	larvae	yes
2	1231	Bama	coluzzii	Dec	larvae	yes
2	1232	Bama	coluzzii	Dec	larvae	yes
2	1233	Bama	coluzzii	Dec	larvae	yes
2	1234	Bama	coluzzii	Dec	larvae	yes
2	1235	Bama	coluzzii	Dec	larvae	yes
2	1236	Bama	coluzzii	Dec	larvae	yes
2	1237	Bama	coluzzii	Dec	larvae	yes
2	1238	Bama	coluzzii	Dec	larvae	yes
2	1239	Bama	coluzzii	Dec	larvae	yes
2	1240	Bama	coluzzii	Dec	larvae	yes
2	1241	Bama	coluzzii	Dec	larvae	yes
2	1242	Bama	coluzzii	Dec	larvae	yes
2	1243	Bama	coluzzii	Dec	larvae	yes
2	1244	Bama	coluzzii	Dec	larvae	yes
2	1245	Bama	coluzzii	Dec	larvae	yes
2	1246	Bama	coluzzii	Dec	larvae	yes
2	1247	Bama	coluzzii	Dec	larvae	yes
2	1248	Bama	coluzzii	Dec	larvae	yes
2	1249	Bama	coluzzii	Dec	larvae	yes
2	1250	Bama	coluzzii	Dec	larvae	yes
2	1251	Bama	coluzzii	Dec	larvae	yes
2	1252	Bama	coluzzii	Dec	larvae	yes
2	1253	Bama	coluzzii	Dec	larvae	yes
2	1254	Bama	coluzzii	Dec	larvae	yes
2	1255	Bama	coluzzii	Dec	larvae	yes
2	1256	Bama	coluzzii	Dec	larvae	yes
2	1257	Bama	coluzzii	Dec	larvae	yes
2	1258	Bama	coluzzii	Dec	larvae	yes
2	1259	Bama	coluzzii	Dec	larvae	yes
2	1260	Bama	coluzzii	Dec	larvae	yes
2	1261	Bama	coluzzii	Dec	larvae	yes
2	1262	Bama	coluzzii	Dec	larvae	yes
2	1263	Bama	coluzzii	Dec	larvae	yes
2	1264	Bama	coluzzii	Dec	larvae	yes
2	1265	Bama	coluzzii	Dec	larvae	yes
2	1266	Bama	coluzzii	Dec	larvae	yes
2	1267	Bama	coluzzii	Dec	larvae	yes
2	1268	Bama	coluzzii	Dec	larvae	yes
2	1269	Bama	coluzzii	Dec	larvae	yes
2	1270	Bama	coluzzii	Dec	larvae	yes
2	1271	Bama	coluzzii	Dec	larvae	yes
2	1272	Bama	coluzzii	Dec	larvae	yes
2	1273	Bama	coluzzii	Dec	larvae	yes
2	1274	Bama	coluzzii	Dec	larvae	yes
2	1275	Bama	coluzzii	Dec	larvae	yes
2	1276	Bama	coluzzii	Dec	larvae	yes
2	1277	Bama	coluzzii	Dec	larvae	yes
2	1278	Bama	coluzzii	Dec	larvae	yes
2	1279	Bama	coluzzii	Dec	larvae	yes
2	1280	Bama	coluzzii	Dec	larvae	yes
2	1281	Bama	coluzzii	Dec	larvae	yes
2	1282	Bama	coluzzii	Dec	larvae	yes
2	1283	Bama	coluzzii	Dec	larvae	yes
2	1284	Bama	coluzzii	Dec	larvae	yes
2	1285	Bama	coluzzii	Dec	larvae	yes
2	1286	Bama	coluzzii	Dec	larvae	yes
2	1287	Bama	coluzzii	Dec	larvae	yes
2	1288	Bama	coluzzii	Dec	larvae	yes
2	1289	Bama	coluzzii	Dec	larvae	yes
2	1290	Bama	coluzzii	Dec	larvae	yes
2	1291	Bama	coluzzii	Dec	larvae	no
2	1292	Bama	coluzzii	Dec	larvae	no
2	1293	Bama	coluzzii	Dec	larvae	no
2	1294	Bama	coluzzii	Dec	larvae	no
2	1295	Bama	coluzzii	Dec	larvae	no
2	1296	Bama	coluzzii	Dec	larvae	no
2	1297	Bama	coluzzii	Dec	larvae	no
2	1298	Bama	coluzzii	Dec	larvae	no
2	1299	Bama	coluzzii	Dec	larvae	no
2	1300	Bama	coluzzii	Dec	larvae	no
2	1301	Bama	coluzzii	Dec	larvae	no
2	1302	Bama	coluzzii	Dec	larvae	no
2	1303	Bama	coluzzii	Dec	larvae	no
2	1304	Bama	coluzzii	Dec	larvae	no
2	1305	Bama	coluzzii	Dec	larvae	no
2	1306	Bama	coluzzii	Dec	larvae	no
2	1307	Bama	coluzzii	Dec	larvae	no
2	1308	Bama	coluzzii	Dec	larvae	no
2	1309	Bama	coluzzii	Dec	larvae	no
2	1310	Bama	coluzzii	Dec	larvae	no
2	1311	Bama	coluzzii	Dec	larvae	no
2	1312	Bama	coluzzii	Dec	larvae	no
2	1313	Bama	coluzzii	Dec	larvae	no
2	1314	Bama	coluzzii	Dec	larvae	no
2	1315	Bama	coluzzii	Dec	larvae	no
2	1316	Bama	coluzzii	Dec	larvae	no
2	1317	Bama	coluzzii	Dec	larvae	no
2	1318	Bama	coluzzii	Dec	larvae	no
2	1319	Bama	coluzzii	Dec	larvae	no
2	1320	Bama	coluzzii	Dec	larvae	no
2	1321	Bama	coluzzii	Dec	larvae	no
2	1322	Bama	coluzzii	Dec	larvae	no
2	1323	Bama	coluzzii	Dec	larvae	no
2	1324	Bama	coluzzii	Dec	larvae	no
2	1325	Bama	coluzzii	Dec	larvae	no
2	1326	Bama	coluzzii	Dec	larvae	no
2	1327	Bama	coluzzii	Dec	larvae	no
2	1328	Bama	coluzzii	Dec	larvae	no
2	1329	Bama	coluzzii	Dec	larvae	no
2	1330	Bama	coluzzii	Dec	larvae	no
2	1331	Bama	coluzzii	Dec	larvae	no
2	1332	Bama	coluzzii	Dec	larvae	no
2	1333	Bama	coluzzii	Dec	larvae	no
2	1334	Bama	coluzzii	Dec	larvae	no
2	1335	Bama	coluzzii	Dec	larvae	no
2	1336	Bama	coluzzii	Dec	larvae	no
2	1337	Bama	coluzzii	Dec	larvae	no
2	1338	Bama	coluzzii	Dec	larvae	no
2	1339	Bama	coluzzii	Dec	larvae	no
2	1340	Bama	coluzzii	Dec	larvae	no
2	1341	Bama	coluzzii	Dec	larvae	no
2	1342	Bama	coluzzii	Dec	larvae	no
2	1343	Bama	coluzzii	Dec	larvae	no
2	1344	Bama	coluzzii	Dec	larvae	no
2	1345	Bama	coluzzii	Dec	larvae	no
2	1346	Bama	coluzzii	Dec	larvae	no
2	1347	Bama	coluzzii	Dec	larvae	no
2	1348	Bama	coluzzii	Dec	larvae	no
2	1349	Bama	coluzzii	Dec	larvae	no
2	1350	Bama	coluzzii	Dec	larvae	no
2	1351	Bama	coluzzii	Dec	larvae	no
2	1352	Bama	coluzzii	Dec	larvae	no
2	1353	Bama	coluzzii	Dec	larvae	no
2	1354	Bama	coluzzii	Dec	larvae	no
2	1355	Bama	coluzzii	Dec	larvae	no
2	1356	Bama	coluzzii	Dec	larvae	no
2	1357	Bama	coluzzii	Dec	larvae	no
2	1358	Bama	coluzzii	Dec	larvae	no
2	1359	Bama	coluzzii	Dec	larvae	no
2	1360	Bama	coluzzii	Dec	larvae	no
2	1361	Bama	coluzzii	Dec	larvae	no
2	1362	Bama	coluzzii	Dec	larvae	no
2	1363	Bama	coluzzii	Dec	larvae	no
2	1364	Bama	coluzzii	Dec	larvae	no
2	1365	Bama	coluzzii	Dec	larvae	no
2	1366	Bama	coluzzii	Dec	larvae	no
2	1367	Bama	coluzzii	Dec	larvae	no
2	1368	Bama	coluzzii	Dec	larvae	no
2	1369	Bama	coluzzii	Dec	larvae	no
2	1370	Bama	coluzzii	Dec	larvae	no
2	1371	Bama	coluzzii	Dec	larvae	no
2	1372	Bama	coluzzii	Dec	larvae	no
2	1373	Bama	coluzzii	Dec	larvae	no
2	1374	Bama	coluzzii	Dec	larvae	no
2	1375	Bama	coluzzii	Dec	larvae	no
2	1376	Soumousso	gambiae_sl	Dec	larvae	yes
2	1377	Soumousso	gambiae_sl	Dec	larvae	yes
2	1378	Soumousso	gambiae_sl	Dec	larvae	yes
2	1379	Soumousso	gambiae_sl	Dec	larvae	yes
2	1380	Soumousso	gambiae_sl	Dec	larvae	yes
2	1381	Soumousso	gambiae_sl	Dec	larvae	yes
2	1382	Soumousso	gambiae_sl	Dec	larvae	yes
2	1383	Soumousso	gambiae_sl	Dec	larvae	yes
2	1384	Soumousso	gambiae_sl	Dec	larvae	yes
2	1385	Soumousso	gambiae_sl	Dec	larvae	yes
2	1386	Soumousso	gambiae_sl	Dec	larvae	yes
2	1387	Soumousso	gambiae_sl	Dec	larvae	yes
2	1388	Soumousso	gambiae_sl	Dec	larvae	yes
2	1389	Soumousso	gambiae_sl	Dec	larvae	yes
2	1390	Soumousso	gambiae_sl	Dec	larvae	yes
2	1391	Soumousso	gambiae_sl	Dec	larvae	yes
2	1392	Soumousso	gambiae_sl	Dec	larvae	yes
2	1393	Soumousso	gambiae_sl	Dec	larvae	yes
2	1394	Soumousso	gambiae_sl	Dec	larvae	yes
2	1395	Soumousso	gambiae_sl	Dec	larvae	yes
2	1396	Soumousso	gambiae_sl	Dec	larvae	yes
2	1397	Soumousso	gambiae_sl	Dec	larvae	yes
2	1398	Soumousso	gambiae_sl	Dec	larvae	yes
2	1399	Soumousso	gambiae_sl	Dec	larvae	yes
2	1400	Soumousso	gambiae_sl	Dec	larvae	yes
2	1401	Soumousso	gambiae_sl	Dec	larvae	yes
2	1402	Soumousso	gambiae_sl	Dec	larvae	yes
2	1403	Soumousso	gambiae_sl	Dec	larvae	yes
2	1404	Soumousso	gambiae_sl	Dec	larvae	yes
2	1405	Soumousso	gambiae_sl	Dec	larvae	yes
2	1406	Soumousso	gambiae_sl	Dec	larvae	yes
2	1407	Soumousso	gambiae_sl	Dec	larvae	yes
2	1408	Soumousso	gambiae_sl	Dec	larvae	yes
2	1409	Soumousso	gambiae_sl	Dec	larvae	yes
2	1410	Soumousso	gambiae_sl	Dec	larvae	yes
2	1411	Soumousso	gambiae_sl	Dec	larvae	yes
2	1412	Soumousso	gambiae_sl	Dec	larvae	yes
2	1413	Soumousso	gambiae_sl	Dec	larvae	yes
2	1414	Soumousso	gambiae_sl	Dec	larvae	yes
2	1415	Soumousso	gambiae_sl	Dec	larvae	yes
2	1416	Soumousso	gambiae_sl	Dec	larvae	yes
2	1417	Soumousso	gambiae_sl	Dec	larvae	yes
2	1418	Soumousso	gambiae_sl	Dec	larvae	yes
2	1419	Soumousso	gambiae_sl	Dec	larvae	yes
2	1420	Soumousso	gambiae_sl	Dec	larvae	yes
2	1421	Soumousso	gambiae_sl	Dec	larvae	yes
2	1422	Soumousso	gambiae_sl	Dec	larvae	yes
2	1423	Soumousso	gambiae_sl	Dec	larvae	yes
2	1424	Soumousso	gambiae_sl	Dec	larvae	yes
2	1425	Soumousso	gambiae_sl	Dec	larvae	yes
2	1426	Soumousso	gambiae_sl	Dec	larvae	yes
2	1427	Soumousso	gambiae_sl	Dec	larvae	yes
2	1428	Soumousso	gambiae_sl	Dec	larvae	yes
2	1429	Soumousso	gambiae_sl	Dec	larvae	yes
2	1430	Soumousso	gambiae_sl	Dec	larvae	yes
2	1431	Soumousso	gambiae_sl	Dec	larvae	yes
2	1432	Soumousso	gambiae_sl	Dec	larvae	yes
2	1433	Soumousso	gambiae_sl	Dec	larvae	yes
2	1434	Soumousso	gambiae_sl	Dec	larvae	yes
2	1435	Soumousso	gambiae_sl	Dec	larvae	yes
2	1436	Soumousso	gambiae_sl	Dec	larvae	yes
2	1437	Soumousso	gambiae_sl	Dec	larvae	yes
2	1438	Soumousso	gambiae_sl	Dec	larvae	yes
2	1439	Soumousso	gambiae_sl	Dec	larvae	yes
2	1440	Soumousso	gambiae_sl	Dec	larvae	yes
2	1441	Soumousso	gambiae_sl	Dec	larvae	yes
2	1442	Soumousso	gambiae_sl	Dec	larvae	yes
2	1443	Soumousso	gambiae_sl	Dec	larvae	yes
2	1444	Soumousso	gambiae_sl	Dec	larvae	yes
2	1445	Soumousso	gambiae_sl	Dec	larvae	yes
2	1446	Soumousso	gambiae_sl	Dec	larvae	yes
2	1447	Soumousso	gambiae_sl	Dec	larvae	yes
2	1448	Soumousso	gambiae_sl	Dec	larvae	yes
2	1449	Soumousso	gambiae_sl	Dec	larvae	yes
2	1450	Soumousso	gambiae_sl	Dec	larvae	yes
2	1451	Soumousso	gambiae_sl	Dec	larvae	yes
2	1452	Soumousso	gambiae_sl	Dec	larvae	yes
2	1453	Soumousso	gambiae_sl	Dec	larvae	yes
2	1454	Soumousso	gambiae_sl	Dec	larvae	yes
2	1455	Soumousso	gambiae_sl	Dec	larvae	yes
2	1456	Soumousso	gambiae_sl	Dec	larvae	yes
2	1457	Soumousso	gambiae_sl	Dec	larvae	yes
2	1458	Soumousso	gambiae_sl	Dec	larvae	yes
2	1459	Soumousso	gambiae_sl	Dec	larvae	yes
2	1460	Soumousso	gambiae_sl	Dec	larvae	yes
2	1461	Soumousso	gambiae_sl	Dec	larvae	yes
2	1462	Soumousso	gambiae_sl	Dec	larvae	no
2	1463	Soumousso	gambiae_sl	Dec	larvae	no
2	1464	Soumousso	gambiae_sl	Dec	larvae	no
2	1465	Soumousso	gambiae_sl	Dec	larvae	no
2	1466	Soumousso	gambiae_sl	Dec	larvae	no
2	1467	Soumousso	gambiae_sl	Dec	larvae	no
2	1468	Soumousso	gambiae_sl	Dec	larvae	no
2	1469	Soumousso	gambiae_sl	Dec	larvae	no
2	1470	Soumousso	gambiae_sl	Dec	larvae	no
2	1471	Soumousso	gambiae_sl	Dec	larvae	no
2	1472	Soumousso	gambiae_sl	Dec	larvae	no
2	1473	Soumousso	gambiae_sl	Dec	larvae	no
2	1474	Soumousso	gambiae_sl	Dec	larvae	no
2	1475	Soumousso	gambiae_sl	Dec	larvae	no
2	1476	Soumousso	gambiae_sl	Dec	larvae	no
2	1477	Soumousso	gambiae_sl	Dec	larvae	no
2	1478	Soumousso	gambiae_sl	Dec	larvae	no
2	1479	Soumousso	gambiae_sl	Dec	larvae	no
2	1480	Soumousso	gambiae_sl	Dec	larvae	no
2	1481	Soumousso	gambiae_sl	Dec	larvae	no
2	1482	Soumousso	gambiae_sl	Dec	larvae	no
2	1483	Soumousso	gambiae_sl	Dec	larvae	no
2	1484	Soumousso	gambiae_sl	Dec	larvae	no
2	1485	Soumousso	gambiae_sl	Dec	larvae	no
2	1486	Soumousso	gambiae_sl	Dec	larvae	no
2	1487	Soumousso	gambiae_sl	Dec	larvae	no
2	1488	Soumousso	gambiae_sl	Dec	larvae	no
2	1489	Soumousso	gambiae_sl	Dec	larvae	no
2	1490	Soumousso	gambiae_sl	Dec	larvae	no
2	1491	Soumousso	gambiae_sl	Dec	larvae	no
2	1492	Soumousso	gambiae_sl	Dec	larvae	no
2	1493	Soumousso	gambiae_sl	Dec	larvae	no
2	1494	Soumousso	gambiae_sl	Dec	larvae	no
2	1495	Soumousso	gambiae_sl	Dec	larvae	no
2	1496	Soumousso	gambiae_sl	Dec	larvae	no
2	1497	Soumousso	gambiae_sl	Dec	larvae	no
2	1498	Soumousso	gambiae_sl	Dec	larvae	no
2	1499	Soumousso	gambiae_sl	Dec	larvae	no
2	1500	Soumousso	gambiae_sl	Dec	larvae	no
2	1501	Soumousso	gambiae_sl	Dec	larvae	no
2	1502	Soumousso	gambiae_sl	Dec	larvae	no
2	1503	Soumousso	gambiae_sl	Dec	larvae	no
2	1504	Soumousso	gambiae_sl	Dec	larvae	no
2	1505	Soumousso	gambiae_sl	Dec	larvae	no
2	1506	Soumousso	gambiae_sl	Dec	larvae	no
2	1507	Soumousso	gambiae_sl	Dec	larvae	no
2	1508	Soumousso	gambiae_sl	Dec	larvae	no
2	1509	Soumousso	gambiae_sl	Dec	larvae	no
2	1510	Soumousso	gambiae_sl	Dec	larvae	no
2	1511	Soumousso	gambiae_sl	Dec	larvae	no
2	1512	Soumousso	gambiae_sl	Dec	larvae	no
2	1513	Soumousso	gambiae_sl	Dec	larvae	no
2	1514	Soumousso	gambiae_sl	Dec	larvae	no
2	1515	Soumousso	gambiae_sl	Dec	larvae	no
2	1516	Soumousso	gambiae_sl	Dec	larvae	no
2	1517	Soumousso	gambiae_sl	Dec	larvae	no
2	1518	Soumousso	gambiae_sl	Dec	larvae	no
2	1519	Soumousso	gambiae_sl	Dec	larvae	no
2	1520	Soumousso	gambiae_sl	Dec	larvae	no
2	1521	Soumousso	gambiae_sl	Dec	larvae	no
2	1522	Soumousso	gambiae_sl	Dec	larvae	no
2	1523	Soumousso	gambiae_sl	Dec	larvae	no
2	1524	Soumousso	gambiae_sl	Dec	larvae	no
2	1525	Soumousso	gambiae_sl	Dec	larvae	no
2	1526	Soumousso	gambiae_sl	Dec	larvae	no
2	1527	Soumousso	gambiae_sl	Dec	larvae	no
2	1528	Soumousso	gambiae_sl	Dec	larvae	no
2	1529	Soumousso	gambiae_sl	Dec	larvae	no
2	1530	Soumousso	gambiae_sl	Dec	larvae	no
2	1531	Soumousso	gambiae_sl	Dec	larvae	no
2	1532	Soumousso	gambiae_sl	Dec	larvae	no
2	1533	Soumousso	gambiae_sl	Dec	larvae	no
2	1534	Soumousso	gambiae_sl	Dec	larvae	no
2	1535	Soumousso	gambiae_sl	Dec	larvae	no
2	1536	Soumousso	gambiae_sl	Dec	larvae	no
2	1537	Soumousso	gambiae_sl	Dec	larvae	no
2	1538	Soumousso	gambiae_sl	Dec	larvae	no
2	1539	Soumousso	gambiae_sl	Dec	larvae	no
2	1540	Soumousso	gambiae_sl	Dec	larvae	no
2	1541	Soumousso	gambiae_sl	Dec	larvae	no
2	1542	Soumousso	gambiae_sl	Dec	larvae	no
2	1543	Soumousso	gambiae_sl	Dec	larvae	no
2	1544	Soumousso	gambiae_sl	Dec	larvae	no
2	1545	Soumousso	gambiae_sl	Dec	larvae	no
2	1546	Soumousso	gambiae_sl	Dec	larvae	no
2	1547	Soumousso	gambiae_sl	Dec	larvae	no
2	1548	Soumousso	gambiae_sl	Dec	larvae	no
2	1549	Soumousso	gambiae_sl	Dec	larvae	no
2	1550	Soumousso	gambiae_sl	Dec	larvae	no
2	1551	Soumousso	gambiae_sl	Dec	larvae	no
2	1552	Soumousso	gambiae_sl	Dec	larvae	no
2	1553	Soumousso	gambiae_sl	Dec	larvae	no
2	1554	Soumousso	gambiae_sl	Dec	larvae	no
2	1555	Soumousso	gambiae_sl	Dec	larvae	no
2	1556	Soumousso	gambiae_sl	Dec	larvae	no
2	1557	Soumousso	gambiae_sl	Dec	larvae	no
2	1558	Soumousso	gambiae_sl	Dec	larvae	no
2	1559	Soumousso	gambiae_sl	Dec	larvae	no
2	1560	Soumousso	gambiae_sl	Dec	larvae	no
2	1561	Soumousso	gambiae_sl	Dec	larvae	no
2	1562	Soumousso	gambiae_sl	Dec	larvae	no

## Sheet: emerg_labo mosq
Replicate	Mosq_Id	Locality	Mosq_species	emerg_time	month
2	1	Bama-Soumousso	gambiae_sl	24h	Aug
2	2	Bama-Soumousso	gambiae_sl	24h	Aug
2	3	Bama-Soumousso	gambiae_sl	24h	Aug
2	4	Bama-Soumousso	gambiae_sl	24h	Aug
2	5	Bama-Soumousso	gambiae_sl	24h	Aug
2	6	Bama-Soumousso	gambiae_sl	24h	Aug
2	7	Bama-Soumousso	gambiae_sl	24h	Aug
2	8	Bama-Soumousso	gambiae_sl	24h	Aug
2	9	Bama-Soumousso	gambiae_sl	24h	Aug
2	10	Bama-Soumousso	gambiae_sl	24h	Aug
2	11	Bama-Soumousso	gambiae_sl	24h	Aug
2	12	Bama-Soumousso	gambiae_sl	24h	Aug
2	13	Bama-Soumousso	gambiae_sl	24h	Aug
2	14	Bama-Soumousso	gambiae_sl	24h	Aug
2	15	Bama-Soumousso	gambiae_sl	24h	Aug
2	16	Bama-Soumousso	gambiae_sl	24h	Aug
2	17	Bama-Soumousso	gambiae_sl	24h	Aug
2	18	Bama-Soumousso	gambiae_sl	24h	Aug
2	19	Bama-Soumousso	gambiae_sl	24h	Aug
2	20	Bama-Soumousso	gambiae_sl	24h	Aug
2	21	Bama-Soumousso	gambiae_sl	24h	Aug
2	22	Bama-Soumousso	gambiae_sl	24h	Aug
2	23	Bama-Soumousso	gambiae_sl	24h	Aug
2	24	Bama-Soumousso	gambiae_sl	24h	Aug
2	25	Bama-Soumousso	gambiae_sl	24h	Aug
2	26	Bama-Soumousso	gambiae_sl	24h	Aug
2	27	Bama-Soumousso	gambiae_sl	24h	Aug
2	28	Bama-Soumousso	gambiae_sl	24h	Aug
2	29	Bama-Soumousso	gambiae_sl	24h	Aug
2	30	Bama-Soumousso	gambiae_sl	24h	Aug
2	31	Bama-Soumousso	gambiae_sl	24h	Aug
2	32	Bama-Soumousso	gambiae_sl	24h	Aug
2	33	Bama-Soumousso	gambiae_sl	24h	Aug
2	34	Bama-Soumousso	gambiae_sl	24h	Aug
2	35	Bama-Soumousso	gambiae_sl	24h	Aug
2	36	Bama-Soumousso	gambiae_sl	24h	Aug
2	37	Bama-Soumousso	gambiae_sl	24h	Aug
2	38	Bama-Soumousso	gambiae_sl	24h	Aug
2	39	Bama-Soumousso	gambiae_sl	24h	Aug
2	40	Bama-Soumousso	gambiae_sl	24h	Aug
2	41	Bama-Soumousso	gambiae_sl	24h	Aug
2	42	Bama-Soumousso	gambiae_sl	24h	Aug
2	43	Bama-Soumousso	gambiae_sl	24h	Aug
2	44	Bama-Soumousso	gambiae_sl	24h	Aug
2	45	Bama-Soumousso	gambiae_sl	24h	Aug
2	46	Bama-Soumousso	gambiae_sl	24h	Aug
2	47	Bama-Soumousso	gambiae_sl	24h	Aug
2	48	Bama-Soumousso	gambiae_sl	24h	Aug
2	49	Bama-Soumousso	gambiae_sl	24h	Aug
2	50	Bama-Soumousso	gambiae_sl	24h	Aug
2	51	Bama-Soumousso	gambiae_sl	24h	Aug
2	52	Bama-Soumousso	gambiae_sl	24h	Aug
2	53	Bama-Soumousso	gambiae_sl	24h	Aug
2	54	Bama-Soumousso	gambiae_sl	24h	Aug
2	55	Bama-Soumousso	gambiae_sl	24h	Aug
2	56	Bama-Soumousso	gambiae_sl	24h	Aug
2	57	Bama-Soumousso	gambiae_sl	24h	Aug
2	58	Bama-Soumousso	gambiae_sl	24h	Aug
2	59	Bama-Soumousso	gambiae_sl	24h	Aug
2	60	Bama-Soumousso	gambiae_sl	24h	Aug
2	61	Bama-Soumousso	gambiae_sl	24h	Aug
2	62	Bama-Soumousso	gambiae_sl	24h	Aug
2	63	Bama-Soumousso	gambiae_sl	24h	Aug
2	64	Bama-Soumousso	gambiae_sl	24h	Aug
2	65	Bama-Soumousso	gambiae_sl	24h	Aug
2	66	Bama-Soumousso	gambiae_sl	24h	Aug
2	67	Bama-Soumousso	gambiae_sl	24h	Aug
2	68	Bama-Soumousso	gambiae_sl	24h	Aug
2	69	Bama-Soumousso	gambiae_sl	24h	Aug
2	70	Bama-Soumousso	gambiae_sl	24h	Aug
2	71	Bama-Soumousso	gambiae_sl	24h	Aug
2	72	Bama-Soumousso	gambiae_sl	24h	Aug
2	73	Bama-Soumousso	gambiae_sl	24h	Aug
2	74	Bama-Soumousso	gambiae_sl	24h	Aug
2	75	Bama-Soumousso	gambiae_sl	24h	Aug
2	76	Bama-Soumousso	gambiae_sl	24h	Aug
2	77	Bama-Soumousso	gambiae_sl	24h	Aug
2	78	Bama-Soumousso	gambiae_sl	24h	Aug
2	79	Bama-Soumousso	gambiae_sl	24h	Aug
2	80	Bama-Soumousso	gambiae_sl	24h	Aug
2	81	Bama-Soumousso	gambiae_sl	24h	Aug
2	82	Bama-Soumousso	gambiae_sl	24h	Aug
2	83	Bama-Soumousso	gambiae_sl	24h	Aug
2	84	Bama-Soumousso	gambiae_sl	24h	Aug
2	85	Bama-Soumousso	gambiae_sl	24h	Aug
2	86	Bama-Soumousso	gambiae_sl	24h	Aug
2	87	Bama-Soumousso	gambiae_sl	24h	Aug
2	88	Bama-Soumousso	gambiae_sl	24h	Aug
2	89	Bama-Soumousso	gambiae_sl	24h	Aug
2	90	Bama-Soumousso	gambiae_sl	24h	Aug
2	91	Bama-Soumousso	gambiae_sl	24h	Aug
2	92	Bama-Soumousso	gambiae_sl	24h	Aug
2	93	Bama-Soumousso	gambiae_sl	24h	Aug
2	94	Bama-Soumousso	gambiae_sl	24h	Aug
2	95	Bama-Soumousso	gambiae_sl	24h	Aug
2	96	Bama-Soumousso	gambiae_sl	24h	Aug
2	97	Bama-Soumousso	gambiae_sl	24h	Aug
2	98	Bama-Soumousso	gambiae_sl	24h	Aug
2	99	Bama-Soumousso	gambiae_sl	24h	Aug
2	100	Bama-Soumousso	gambiae_sl	24h	Aug
2	101	Bama-Soumousso	gambiae_sl	24h	Aug
2	102	Bama-Soumousso	gambiae_sl	24h	Aug
2	103	Bama-Soumousso	gambiae_sl	24h	Aug
2	104	Bama-Soumousso	gambiae_sl	24h	Aug
2	105	Bama-Soumousso	gambiae_sl	24h	Aug
2	106	Bama-Soumousso	gambiae_sl	24h	Aug
2	107	Bama-Soumousso	gambiae_sl	24h	Aug
2	108	Bama-Soumousso	gambiae_sl	24h	Aug
2	109	Bama-Soumousso	gambiae_sl	24h	Aug
2	110	Bama-Soumousso	gambiae_sl	24h	Aug
2	111	Bama-Soumousso	gambiae_sl	24h	Aug
2	112	Bama-Soumousso	gambiae_sl	24h	Aug
2	113	Bama-Soumousso	gambiae_sl	24h	Aug
2	114	Bama-Soumousso	gambiae_sl	24h	Aug
2	115	Bama-Soumousso	gambiae_sl	24h	Aug
2	116	Bama-Soumousso	gambiae_sl	24h	Aug
2	117	Bama-Soumousso	gambiae_sl	24h	Aug
2	118	Bama-Soumousso	gambiae_sl	24h	Aug
2	119	Bama-Soumousso	gambiae_sl	24h	Aug
2	120	Bama-Soumousso	gambiae_sl	24h	Aug
2	121	Bama-Soumousso	gambiae_sl	24h	Aug
2	122	Bama-Soumousso	gambiae_sl	24h	Aug
2	123	Bama-Soumousso	gambiae_sl	24h	Aug
2	124	Bama-Soumousso	gambiae_sl	24h	Aug
2	125	Bama-Soumousso	gambiae_sl	24h	Aug
2	126	Bama-Soumousso	gambiae_sl	24h	Aug
2	127	Bama-Soumousso	gambiae_sl	24h	Aug
2	128	Bama-Soumousso	gambiae_sl	24h	Aug
2	129	Bama-Soumousso	gambiae_sl	24h	Aug
2	130	Bama-Soumousso	gambiae_sl	24h	Aug
2	131	Bama-Soumousso	gambiae_sl	24h	Aug
2	132	Bama-Soumousso	gambiae_sl	24h	Aug
2	133	Bama-Soumousso	gambiae_sl	24h	Aug
2	134	Bama-Soumousso	gambiae_sl	24h	Aug
2	135	Bama-Soumousso	gambiae_sl	24h	Aug
2	136	Bama-Soumousso	gambiae_sl	24h	Aug
2	137	Bama-Soumousso	gambiae_sl	24h	Aug
2	138	Bama-Soumousso	gambiae_sl	24h	Aug
2	139	Bama-Soumousso	gambiae_sl	24h	Aug
2	140	Bama-Soumousso	gambiae_sl	24h	Aug
2	141	Bama-Soumousso	gambiae_sl	24h	Aug
2	142	Bama-Soumousso	gambiae_sl	24h	Aug
2	143	Bama-Soumousso	gambiae_sl	24h	Aug
2	144	Bama-Soumousso	gambiae_sl	24h	Aug
2	145	Bama-Soumousso	gambiae_sl	24h	Aug
2	146	Bama-Soumousso	gambiae_sl	24h	Aug
2	147	Bama-Soumousso	gambiae_sl	24h	Aug
2	148	Bama-Soumousso	gambiae_sl	24h	Aug
2	149	Bama-Soumousso	gambiae_sl	24h	Aug
2	150	Bama-Soumousso	gambiae_sl	24h	Aug
2	151	Bama-Soumousso	gambiae_sl	24h	Aug
2	152	Bama-Soumousso	gambiae_sl	24h	Aug
2	153	Bama-Soumousso	gambiae_sl	24h	Aug
2	154	Bama-Soumousso	gambiae_sl	24h	Aug
2	155	Bama-Soumousso	gambiae_sl	24h	Aug
2	156	Bama-Soumousso	gambiae_sl	24h	Aug
2	157	Bama-Soumousso	gambiae_sl	24h	Aug
2	158	Bama-Soumousso	gambiae_sl	24h	Aug
2	159	Bama-Soumousso	gambiae_sl	24h	Aug
2	160	Bama-Soumousso	gambiae_sl	24h	Aug
2	161	Bama-Soumousso	gambiae_sl	24h	Aug
2	162	Bama-Soumousso	gambiae_sl	24h	Aug
2	163	Bama-Soumousso	gambiae_sl	24h	Aug
2	164	Bama-Soumousso	gambiae_sl	24h	Aug
2	165	Bama-Soumousso	gambiae_sl	24h	Aug
2	166	Bama-Soumousso	gambiae_sl	24h	Aug
2	167	Bama-Soumousso	gambiae_sl	24h	Aug
2	168	Bama-Soumousso	gambiae_sl	24h	Aug
2	169	Bama-Soumousso	gambiae_sl	24h	Aug
2	170	Bama-Soumousso	gambiae_sl	24h	Aug
2	171	Bama-Soumousso	gambiae_sl	24h	Aug
2	172	Bama-Soumousso	gambiae_sl	24h	Aug
2	173	Bama-Soumousso	gambiae_sl	24h	Aug
2	174	Bama-Soumousso	gambiae_sl	24h	Aug
2	175	Bama-Soumousso	gambiae_sl	24h	Aug
2	176	Bama-Soumousso	gambiae_sl	24h	Aug
2	177	Bama-Soumousso	gambiae_sl	24h	Aug
2	178	Bama-Soumousso	gambiae_sl	24h	Aug
2	179	Bama-Soumousso	gambiae_sl	24h	Aug
2	180	Bama-Soumousso	gambiae_sl	24h	Aug
2	181	Bama-Soumousso	gambiae_sl	24h	Aug
2	182	Bama-Soumousso	gambiae_sl	24h	Aug
2	183	Bama-Soumousso	gambiae_sl	24h	Aug
2	184	Bama-Soumousso	gambiae_sl	24h	Aug
2	185	Bama-Soumousso	gambiae_sl	24h	Aug
2	186	Bama-Soumousso	gambiae_sl	24h	Aug
2	187	Bama-Soumousso	gambiae_sl	24h	Aug
2	188	Bama-Soumousso	gambiae_sl	24h	Aug
2	189	Bama-Soumousso	gambiae_sl	24h	Aug
2	190	Bama-Soumousso	gambiae_sl	24h	Aug
2	191	Bama-Soumousso	gambiae_sl	24h	Aug
2	192	Bama-Soumousso	gambiae_sl	24h	Aug
2	193	Bama-Soumousso	gambiae_sl	24h	Aug
2	194	Bama-Soumousso	gambiae_sl	24h	Aug
2	195	Bama-Soumousso	gambiae_sl	24h	Aug
2	196	Bama-Soumousso	gambiae_sl	24h	Aug
2	197	Bama-Soumousso	gambiae_sl	24h	Aug
2	198	Bama-Soumousso	gambiae_sl	24h	Aug
2	199	Bama-Soumousso	gambiae_sl	24h	Aug
2	200	Bama-Soumousso	gambiae_sl	24h	Aug
2	201	Bama-Soumousso	gambiae_sl	24h	Aug
2	202	Bama-Soumousso	gambiae_sl	24h	Aug
2	203	Bama-Soumousso	gambiae_sl	24h	Aug
2	204	Bama-Soumousso	gambiae_sl	24h	Aug
2	205	Bama-Soumousso	gambiae_sl	24h	Aug
2	206	Bama-Soumousso	gambiae_sl	24h	Aug
2	207	Bama-Soumousso	gambiae_sl	24h	Aug
2	208	Bama-Soumousso	gambiae_sl	24h	Aug
2	209	Bama-Soumousso	gambiae_sl	24h	Aug
2	210	Bama-Soumousso	gambiae_sl	24h	Aug
2	211	Bama-Soumousso	gambiae_sl	24h	Aug
2	212	Bama-Soumousso	gambiae_sl	24h	Aug
2	213	Bama-Soumousso	gambiae_sl	24h	Aug
2	214	Bama-Soumousso	gambiae_sl	24h	Aug
2	215	Bama-Soumousso	gambiae_sl	24h	Aug
2	216	Bama-Soumousso	gambiae_sl	24h	Aug
2	217	Bama-Soumousso	gambiae_sl	24h	Aug
2	218	Bama-Soumousso	gambiae_sl	24h	Aug
2	219	Bama-Soumousso	gambiae_sl	24h	Aug
2	220	Bama-Soumousso	gambiae_sl	24h	Aug
2	221	Bama-Soumousso	gambiae_sl	24h	Aug
2	222	Bama-Soumousso	gambiae_sl	24h	Aug
2	223	Bama-Soumousso	gambiae_sl	24h	Aug
2	224	Bama-Soumousso	gambiae_sl	24h	Aug
2	225	Bama-Soumousso	gambiae_sl	24h	Aug
2	226	Bama-Soumousso	gambiae_sl	24h	Aug
2	227	Bama-Soumousso	gambiae_sl	24h	Aug
2	228	Bama-Soumousso	gambiae_sl	24h	Aug
2	229	Bama-Soumousso	gambiae_sl	24h	Aug
2	230	Bama-Soumousso	gambiae_sl	24h	Aug
2	231	Bama-Soumousso	gambiae_sl	24h	Aug
2	232	Bama-Soumousso	gambiae_sl	24h	Aug
2	233	Bama-Soumousso	gambiae_sl	24h	Aug
2	234	Bama-Soumousso	gambiae_sl	24h	Aug
2	235	Bama-Soumousso	gambiae_sl	24h	Aug
2	236	Bama-Soumousso	gambiae_sl	24h	Aug
2	237	Bama-Soumousso	gambiae_sl	24h	Aug
2	238	Bama-Soumousso	gambiae_sl	24h	Aug
2	239	Bama-Soumousso	gambiae_sl	24h	Aug
2	240	Bama-Soumousso	gambiae_sl	24h	Aug
2	241	Bama-Soumousso	gambiae_sl	24h	Aug
2	242	Bama-Soumousso	gambiae_sl	24h	Aug
2	243	Bama-Soumousso	gambiae_sl	24h	Aug
2	244	Bama-Soumousso	gambiae_sl	24h	Aug
2	245	Bama-Soumousso	gambiae_sl	24h	Aug
2	246	Bama-Soumousso	gambiae_sl	24h	Aug
2	247	Bama-Soumousso	gambiae_sl	24h	Aug
2	248	Bama-Soumousso	gambiae_sl	24h	Aug
2	249	Bama-Soumousso	gambiae_sl	24h	Aug
2	250	Bama-Soumousso	gambiae_sl	24h	Aug
2	251	Bama-Soumousso	gambiae_sl	24h	Aug
2	252	Bama-Soumousso	gambiae_sl	24h	Aug
2	253	Bama-Soumousso	gambiae_sl	24h	Aug
2	254	Bama-Soumousso	gambiae_sl	24h	Aug
2	255	Bama-Soumousso	gambiae_sl	24h	Aug
2	256	Bama-Soumousso	gambiae_sl	24h	Aug
2	257	Bama-Soumousso	gambiae_sl	24h	Aug
2	258	Bama-Soumousso	gambiae_sl	24h	Aug
2	259	Bama-Soumousso	gambiae_sl	24h	Aug
2	260	Bama-Soumousso	gambiae_sl	24h	Aug
2	261	Bama-Soumousso	gambiae_sl	24h	Aug
2	262	Bama-Soumousso	gambiae_sl	24h	Aug
2	263	Bama-Soumousso	gambiae_sl	24h	Aug
2	264	Bama-Soumousso	gambiae_sl	24h	Aug
2	265	Bama-Soumousso	gambiae_sl	24h	Aug
2	266	Bama-Soumousso	gambiae_sl	24h	Aug
2	267	Bama-Soumousso	gambiae_sl	24h	Aug
2	268	Bama-Soumousso	gambiae_sl	24h	Aug
2	269	Bama-Soumousso	gambiae_sl	24h	Aug
2	270	Bama-Soumousso	gambiae_sl	24h	Aug
2	271	Bama-Soumousso	gambiae_sl	24h	Aug
2	272	Bama-Soumousso	gambiae_sl	24h	Aug
2	273	Bama-Soumousso	gambiae_sl	24h	Aug
2	274	Bama-Soumousso	gambiae_sl	24h	Aug
2	275	Bama-Soumousso	gambiae_sl	24h	Aug
2	276	Bama-Soumousso	gambiae_sl	24h	Aug
2	277	Bama-Soumousso	gambiae_sl	24h	Aug
2	278	Bama-Soumousso	gambiae_sl	24h	Aug
2	279	Bama-Soumousso	gambiae_sl	24h	Aug
2	280	Bama-Soumousso	gambiae_sl	24h	Aug
2	281	Bama-Soumousso	gambiae_sl	24h	Aug
2	282	Bama-Soumousso	gambiae_sl	24h	Aug
2	283	Bama-Soumousso	gambiae_sl	24h	Aug
2	284	Bama-Soumousso	gambiae_sl	24h	Aug
2	285	Bama-Soumousso	gambiae_sl	24h	Aug
2	286	Bama-Soumousso	gambiae_sl	24h	Aug
2	287	Bama-Soumousso	gambiae_sl	24h	Aug
2	288	Bama-Soumousso	gambiae_sl	24h	Aug
2	289	Bama-Soumousso	gambiae_sl	24h	Aug
2	290	Bama-Soumousso	gambiae_sl	24h	Aug
2	291	Bama-Soumousso	gambiae_sl	24h	Aug
2	292	Bama-Soumousso	gambiae_sl	24h	Aug
2	293	Bama-Soumousso	gambiae_sl	24h	Aug
2	294	Bama-Soumousso	gambiae_sl	24h	Aug
2	295	Bama-Soumousso	gambiae_sl	24h	Aug
2	296	Bama-Soumousso	gambiae_sl	24h	Aug
2	297	Bama-Soumousso	gambiae_sl	24h	Aug
2	298	Bama-Soumousso	gambiae_sl	24h	Aug
2	299	Bama-Soumousso	gambiae_sl	24h	Aug
2	300	Bama-Soumousso	gambiae_sl	24h	Aug
2	301	Bama-Soumousso	gambiae_sl	24h	Aug
2	302	Bama-Soumousso	gambiae_sl	24h	Aug
2	303	Bama-Soumousso	gambiae_sl	24h	Aug
2	304	Bama-Soumousso	gambiae_sl	24h	Aug
2	305	Bama-Soumousso	gambiae_sl	24h	Aug
2	306	Bama-Soumousso	gambiae_sl	24h	Aug
2	307	Bama-Soumousso	gambiae_sl	24h	Aug
2	308	Bama-Soumousso	gambiae_sl	24h	Aug
2	309	Bama-Soumousso	gambiae_sl	24h	Aug
2	310	Bama-Soumousso	gambiae_sl	24h	Aug
2	311	Bama-Soumousso	gambiae_sl	24h	Aug
2	312	Bama-Soumousso	gambiae_sl	24h	Aug
2	313	Bama-Soumousso	gambiae_sl	24h	Aug
2	314	Bama-Soumousso	gambiae_sl	24h	Aug
2	315	Bama-Soumousso	gambiae_sl	24h	Aug
2	316	Bama-Soumousso	gambiae_sl	24h	Aug
2	317	Bama-Soumousso	gambiae_sl	24h	Aug
2	318	Bama-Soumousso	gambiae_sl	24h	Aug
2	319	Bama-Soumousso	gambiae_sl	24h	Aug
2	320	Bama-Soumousso	gambiae_sl	24h	Aug
2	321	Bama-Soumousso	gambiae_sl	24h	Aug
2	322	Bama-Soumousso	gambiae_sl	24h	Aug
2	323	Bama-Soumousso	gambiae_sl	24h	Aug
2	324	Bama-Soumousso	gambiae_sl	24h	Aug
2	325	Bama-Soumousso	gambiae_sl	24h	Aug
2	326	Bama-Soumousso	gambiae_sl	24h	Aug
2	327	Bama-Soumousso	gambiae_sl	24h	Aug
2	328	Bama-Soumousso	gambiae_sl	24h	Aug
2	329	Bama-Soumousso	gambiae_sl	24h	Aug
2	330	Bama-Soumousso	gambiae_sl	24h	Aug
2	331	Bama-Soumousso	gambiae_sl	24h	Aug
2	332	Bama-Soumousso	gambiae_sl	24h	Aug
2	333	Bama-Soumousso	gambiae_sl	24h	Aug
2	334	Bama-Soumousso	gambiae_sl	24h	Aug
2	335	Bama-Soumousso	gambiae_sl	24h	Aug
2	336	Bama-Soumousso	gambiae_sl	24h	Aug
2	337	Bama-Soumousso	gambiae_sl	24h	Aug
2	338	Bama-Soumousso	gambiae_sl	24h	Aug
2	339	Bama-Soumousso	gambiae_sl	24h	Aug
2	340	Bama-Soumousso	gambiae_sl	24h	Aug
2	341	Bama-Soumousso	gambiae_sl	24h	Aug
2	342	Bama-Soumousso	gambiae_sl	24h	Aug
2	343	Bama-Soumousso	gambiae_sl	24h	Aug
2	344	Bama-Soumousso	gambiae_sl	24h	Aug
2	345	Bama-Soumousso	gambiae_sl	24h	Aug
2	346	Bama-Soumousso	gambiae_sl	24h	Aug
2	347	Bama-Soumousso	gambiae_sl	24h	Aug
2	348	Bama-Soumousso	gambiae_sl	24h	Aug
2	349	Bama-Soumousso	gambiae_sl	24h	Aug
2	350	Bama-Soumousso	gambiae_sl	24h	Aug
2	351	Bama-Soumousso	gambiae_sl	24h	Aug
2	352	Bama-Soumousso	gambiae_sl	24h	Aug
2	353	Bama-Soumousso	gambiae_sl	24h	Aug
2	354	Bama-Soumousso	gambiae_sl	24h	Aug
2	355	Bama-Soumousso	gambiae_sl	24h	Aug
2	356	Bama-Soumousso	gambiae_sl	24h	Aug
2	357	Bama-Soumousso	gambiae_sl	24h	Aug
2	358	Bama-Soumousso	gambiae_sl	24h	Aug
2	359	Bama-Soumousso	gambiae_sl	24h	Aug
2	360	Bama-Soumousso	gambiae_sl	24h	Aug
2	361	Bama-Soumousso	gambiae_sl	24h	Aug
2	362	Bama-Soumousso	gambiae_sl	24h	Aug
2	363	Bama-Soumousso	gambiae_sl	24h	Aug
2	364	Bama-Soumousso	gambiae_sl	24h	Aug
2	365	Bama-Soumousso	gambiae_sl	24h	Aug
2	366	Bama-Soumousso	gambiae_sl	24h	Aug
2	367	Bama-Soumousso	gambiae_sl	24h	Aug
2	368	Bama-Soumousso	gambiae_sl	24h	Aug
2	369	Bama-Soumousso	gambiae_sl	24h	Aug
2	370	Bama-Soumousso	gambiae_sl	24h	Aug
2	371	Bama-Soumousso	gambiae_sl	24h	Aug
2	372	Bama-Soumousso	gambiae_sl	24h	Aug
2	373	Bama-Soumousso	gambiae_sl	24h	Aug
2	374	Bama-Soumousso	gambiae_sl	24h	Aug
2	375	Bama-Soumousso	gambiae_sl	24h	Aug
2	376	Bama-Soumousso	gambiae_sl	24h	Aug
2	377	Bama-Soumousso	gambiae_sl	24h	Aug
2	378	Bama-Soumousso	gambiae_sl	24h	Aug
2	379	Bama-Soumousso	gambiae_sl	24h	Aug
2	380	Bama-Soumousso	gambiae_sl	24h	Aug
2	381	Bama-Soumousso	gambiae_sl	24h	Aug
2	382	Bama-Soumousso	gambiae_sl	24h	Aug
2	383	Bama-Soumousso	gambiae_sl	24h	Aug
2	384	Bama-Soumousso	gambiae_sl	24h	Aug
2	385	Bama-Soumousso	gambiae_sl	24h	Aug
2	386	Bama-Soumousso	gambiae_sl	24h	Aug
2	387	Bama-Soumousso	gambiae_sl	24h	Aug
2	388	Bama-Soumousso	gambiae_sl	24h	Aug
2	389	Bama-Soumousso	gambiae_sl	24h	Aug
2	390	Bama-Soumousso	gambiae_sl	24h	Aug
2	391	Bama-Soumousso	gambiae_sl	24h	Aug
2	392	Bama-Soumousso	gambiae_sl	24h	Aug
2	393	Bama-Soumousso	gambiae_sl	24h	Aug
2	394	Bama-Soumousso	gambiae_sl	24h	Aug
2	395	Bama-Soumousso	gambiae_sl	24h	Aug
2	396	Bama-Soumousso	gambiae_sl	24h	Aug
2	397	Bama-Soumousso	gambiae_sl	24h	Aug
2	398	Bama-Soumousso	gambiae_sl	24h	Aug
2	399	Bama-Soumousso	gambiae_sl	24h	Aug
2	400	Bama-Soumousso	gambiae_sl	24h	Aug
2	401	Bama-Soumousso	gambiae_sl	24h	Aug
2	402	Bama-Soumousso	gambiae_sl	24h	Aug
2	403	Bama-Soumousso	gambiae_sl	24h	Aug
2	404	Bama-Soumousso	gambiae_sl	24h	Aug
2	405	Bama-Soumousso	gambiae_sl	24h	Aug
2	406	Bama-Soumousso	gambiae_sl	24h	Aug
2	407	Bama-Soumousso	gambiae_sl	24h	Aug
2	408	Bama-Soumousso	gambiae_sl	24h	Aug
2	409	Bama-Soumousso	gambiae_sl	24h	Aug
2	410	Bama-Soumousso	gambiae_sl	24h	Aug
2	411	Bama-Soumousso	gambiae_sl	24h	Aug
2	412	Bama-Soumousso	gambiae_sl	24h	Aug
2	413	Bama-Soumousso	gambiae_sl	24h	Aug
2	414	Bama-Soumousso	gambiae_sl	24h	Aug
2	415	Bama-Soumousso	gambiae_sl	24h	Aug
2	416	Bama-Soumousso	gambiae_sl	24h	Aug
2	417	Bama-Soumousso	gambiae_sl	24h	Aug
2	418	Bama-Soumousso	gambiae_sl	24h	Aug
2	419	Bama-Soumousso	gambiae_sl	24h	Aug
2	420	Bama-Soumousso	gambiae_sl	24h	Aug
2	421	Bama-Soumousso	gambiae_sl	24h	Aug
2	422	Bama-Soumousso	gambiae_sl	24h	Aug
2	423	Bama-Soumousso	gambiae_sl	24h	Aug
2	424	Bama-Soumousso	gambiae_sl	24h	Aug
2	425	Bama-Soumousso	gambiae_sl	24h	Aug
2	426	Bama-Soumousso	gambiae_sl	24h	Aug
2	427	Bama-Soumousso	gambiae_sl	24h	Aug
2	428	Bama-Soumousso	gambiae_sl	24h	Aug
2	429	Bama-Soumousso	gambiae_sl	24h	Aug
2	430	Bama-Soumousso	gambiae_sl	24h	Aug
2	431	Bama-Soumousso	gambiae_sl	24h	Aug
2	432	Bama-Soumousso	gambiae_sl	24h	Aug
2	433	Bama-Soumousso	gambiae_sl	24h	Aug
2	434	Bama-Soumousso	gambiae_sl	24h	Aug
2	435	Bama-Soumousso	gambiae_sl	24h	Aug
2	436	Bama-Soumousso	gambiae_sl	24h	Aug
2	437	Bama-Soumousso	gambiae_sl	24h	Aug
2	438	Bama-Soumousso	gambiae_sl	24h	Aug
2	439	Bama-Soumousso	gambiae_sl	24h	Aug
2	440	Bama-Soumousso	gambiae_sl	24h	Aug
2	441	Bama-Soumousso	gambiae_sl	24h	Aug
2	442	Bama-Soumousso	gambiae_sl	24h	Aug
2	443	Bama-Soumousso	gambiae_sl	24h	Aug
2	444	Bama-Soumousso	gambiae_sl	24h	Aug
2	445	Bama-Soumousso	gambiae_sl	24h	Aug
2	446	Bama-Soumousso	gambiae_sl	24h	Aug
2	447	Bama-Soumousso	gambiae_sl	24h	Aug
2	448	Bama-Soumousso	gambiae_sl	24h	Aug
2	449	Bama-Soumousso	gambiae_sl	24h	Aug
2	450	Bama-Soumousso	gambiae_sl	24h	Aug
2	451	Bama-Soumousso	gambiae_sl	48h	Aug
2	452	Bama-Soumousso	gambiae_sl	48h	Aug
2	453	Bama-Soumousso	gambiae_sl	48h	Aug
2	454	Bama-Soumousso	gambiae_sl	48h	Aug
2	455	Bama-Soumousso	gambiae_sl	48h	Aug
2	456	Bama-Soumousso	gambiae_sl	48h	Aug
2	457	Bama-Soumousso	gambiae_sl	48h	Aug
2	458	Bama-Soumousso	gambiae_sl	48h	Aug
2	459	Bama-Soumousso	gambiae_sl	48h	Aug
2	460	Bama-Soumousso	gambiae_sl	48h	Aug
2	461	Bama-Soumousso	gambiae_sl	48h	Aug
2	462	Bama-Soumousso	gambiae_sl	48h	Aug
2	463	Bama-Soumousso	gambiae_sl	48h	Aug
2	464	Bama-Soumousso	gambiae_sl	48h	Aug
2	465	Bama-Soumousso	gambiae_sl	48h	Aug
2	466	Bama-Soumousso	gambiae_sl	48h	Aug
2	467	Bama-Soumousso	gambiae_sl	48h	Dec
2	468	Bama-Soumousso	gambiae_sl	48h	Dec
2	469	Bama-Soumousso	gambiae_sl	48h	Dec
2	470	Bama-Soumousso	gambiae_sl	48h	Dec
2	471	Bama-Soumousso	gambiae_sl	48h	Dec
2	472	Bama-Soumousso	gambiae_sl	48h	Dec
2	473	Bama-Soumousso	gambiae_sl	48h	Dec
2	474	Bama-Soumousso	gambiae_sl	48h	Dec
2	475	Bama-Soumousso	gambiae_sl	48h	Dec
2	476	Bama-Soumousso	gambiae_sl	48h	Dec
2	477	Bama-Soumousso	gambiae_sl	48h	Dec
2	478	Bama-Soumousso	gambiae_sl	48h	Dec
2	479	Bama-Soumousso	gambiae_sl	48h	Dec
2	480	Bama-Soumousso	gambiae_sl	48h	Dec
2	481	Bama-Soumousso	gambiae_sl	48h	Dec
2	482	Bama-Soumousso	gambiae_sl	48h	Dec
2	483	Bama-Soumousso	gambiae_sl	48h	Dec
2	484	Bama-Soumousso	gambiae_sl	48h	Dec
2	485	Bama-Soumousso	gambiae_sl	48h	Dec
2	486	Bama-Soumousso	gambiae_sl	48h	Dec
2	487	Bama-Soumousso	gambiae_sl	48h	Dec
2	488	Bama-Soumousso	gambiae_sl	48h	Dec
2	489	Bama-Soumousso	gambiae_sl	48h	Dec
2	490	Bama-Soumousso	gambiae_sl	48h	Dec
2	491	Bama-Soumousso	gambiae_sl	48h	Dec
2	492	Bama-Soumousso	gambiae_sl	48h	Dec
2	493	Bama-Soumousso	gambiae_sl	48h	Dec
2	494	Bama-Soumousso	gambiae_sl	48h	Dec
2	495	Bama-Soumousso	gambiae_sl	48h	Dec
2	496	Bama-Soumousso	gambiae_sl	48h	Dec
2	497	Bama-Soumousso	gambiae_sl	48h	Dec
2	498	Bama-Soumousso	gambiae_sl	48h	Dec
2	499	Bama-Soumousso	gambiae_sl	48h	Dec
2	500	Bama-Soumousso	gambiae_sl	48h	Dec
2	501	Bama-Soumousso	gambiae_sl	48h	Dec
2	502	Bama-Soumousso	gambiae_sl	48h	Dec
2	503	Bama-Soumousso	gambiae_sl	48h	Dec
2	504	Bama-Soumousso	gambiae_sl	48h	Dec
2	505	Bama-Soumousso	gambiae_sl	48h	Dec
2	506	Bama-Soumousso	gambiae_sl	48h	Dec
2	507	Bama-Soumousso	gambiae_sl	48h	Dec
2	508	Bama-Soumousso	gambiae_sl	48h	Dec
2	509	Bama-Soumousso	gambiae_sl	48h	Dec
2	510	Bama-Soumousso	gambiae_sl	72h	Dec
2	511	Bama-Soumousso	gambiae_sl	72h	Dec
2	512	Bama-Soumousso	gambiae_sl	72h	Dec
2	513	Bama-Soumousso	gambiae_sl	72h	Dec
2	514	Bama-Soumousso	gambiae_sl	72h	Dec
2	515	Bama-Soumousso	gambiae_sl	72h	Dec
2	516	Bama-Soumousso	gambiae_sl	72h	Dec
2	517	Bama-Soumousso	gambiae_sl	72h	Dec
2	518	Bama-Soumousso	gambiae_sl	72h	Dec
2	519	Bama-Soumousso	gambiae_sl	72h	Dec
2	520	Bama-Soumousso	gambiae_sl	72h	Dec
2	521	Bama-Soumousso	gambiae_sl	72h	Dec
2	522	Bama-Soumousso	gambiae_sl	72h	Dec
2	523	Bama-Soumousso	gambiae_sl	72h	Dec
2	524	Bama-Soumousso	gambiae_sl	72h	Dec
2	525	Bama-Soumousso	gambiae_sl	72h	Dec
2	526	Bama-Soumousso	gambiae_sl	72h	Dec
2	527	Bama-Soumousso	gambiae_sl	72h	Dec
2	528	Bama-Soumousso	gambiae_sl	72h	Dec
2	529	Bama-Soumousso	gambiae_sl	72h	Dec
2	530	Bama-Soumousso	gambiae_sl	72h	Dec
2	531	Bama-Soumousso	gambiae_sl	72h	Dec
2	532	Bama-Soumousso	gambiae_sl	72h	Dec
2	533	Bama-Soumousso	gambiae_sl	72h	Dec
2	534	Bama-Soumousso	gambiae_sl	72h	Dec
2	535	Bama-Soumousso	gambiae_sl	72h	Dec
2	536	Bama-Soumousso	gambiae_sl	72h	Dec
2	537	Bama-Soumousso	gambiae_sl	72h	Dec
2	538	Bama-Soumousso	gambiae_sl	72h	Dec
2	539	Bama-Soumousso	gambiae_sl	72h	Dec
2	540	Bama-Soumousso	gambiae_sl	72h	Dec
2	541	Bama-Soumousso	gambiae_sl	72h	Dec
2	542	Bama-Soumousso	gambiae_sl	72h	Dec
2	543	Bama-Soumousso	gambiae_sl	72h	Dec
2	544	Bama-Soumousso	gambiae_sl	72h	Dec
2	545	Bama-Soumousso	gambiae_sl	72h	Dec
2	546	Bama-Soumousso	gambiae_sl	72h	Dec
2	547	Bama-Soumousso	gambiae_sl	72h	Dec
2	548	Bama-Soumousso	gambiae_sl	72h	Dec
2	549	Bama-Soumousso	gambiae_sl	72h	Dec
2	550	Bama-Soumousso	gambiae_sl	72h	Dec
2	551	Bama-Soumousso	gambiae_sl	72h	Dec
2	552	Bama-Soumousso	gambiae_sl	72h	Dec
2	553	Bama-Soumousso	gambiae_sl	72h	Dec
2	554	Bama-Soumousso	gambiae_sl	72h	Dec
2	555	Bama-Soumousso	gambiae_sl	72h	Dec
2	556	Bama-Soumousso	gambiae_sl	72h	Dec
2	557	Bama-Soumousso	gambiae_sl	72h	Dec
2	558	Bama-Soumousso	gambiae_sl	72h	Dec
2	559	Bama-Soumousso	gambiae_sl	72h	Dec
2	560	Bama-Soumousso	gambiae_sl	72h	Dec
2	561	Bama-Soumousso	gambiae_sl	72h	Dec
2	562	Bama-Soumousso	gambiae_sl	72h	Dec
2	563	Bama-Soumousso	gambiae_sl	72h	Dec
2	564	Bama-Soumousso	gambiae_sl	72h	Dec
2	565	Bama-Soumousso	gambiae_sl	72h	Dec
2	566	Bama-Soumousso	gambiae_sl	72h	Dec
2	567	Bama-Soumousso	gambiae_sl	72h	Dec
2	568	Bama-Soumousso	gambiae_sl	72h	Dec
2	569	Bama-Soumousso	gambiae_sl	72h	Dec
2	570	Bama-Soumousso	gambiae_sl	72h	Dec
2	571	Bama-Soumousso	gambiae_sl	72h	Dec
2	572	Bama-Soumousso	gambiae_sl	72h	Dec
2	573	Bama-Soumousso	gambiae_sl	72h	Dec
2	574	Bama-Soumousso	gambiae_sl	72h	Dec
2	575	Bama-Soumousso	gambiae_sl	72h	Dec
2	576	Bama-Soumousso	gambiae_sl	72h	Dec
2	577	Bama-Soumousso	gambiae_sl	72h	Dec
2	578	Bama-Soumousso	gambiae_sl	72h	Dec
2	579	Bama-Soumousso	gambiae_sl	72h	Dec
2	580	Bama-Soumousso	gambiae_sl	72h	Dec
2	581	Bama-Soumousso	gambiae_sl	72h	Dec
2	582	Bama-Soumousso	gambiae_sl	72h	Dec
2	583	Bama-Soumousso	gambiae_sl	72h	Dec
2	584	Bama-Soumousso	gambiae_sl	72h	Dec
2	585	Bama-Soumousso	gambiae_sl	72h	Dec
2	586	Bama-Soumousso	gambiae_sl	72h	Dec
2	587	Bama-Soumousso	gambiae_sl	72h	Dec
2	588	Bama-Soumousso	gambiae_sl	72h	Dec
2	589	Bama-Soumousso	gambiae_sl	72h	Dec
2	590	Bama-Soumousso	gambiae_sl	72h	Dec
2	591	Bama-Soumousso	gambiae_sl	72h	Dec
2	592	Bama-Soumousso	gambiae_sl	72h	Dec
2	593	Bama-Soumousso	gambiae_sl	72h	Dec
2	594	Bama-Soumousso	gambiae_sl	72h	Dec
2	595	Bama-Soumousso	gambiae_sl	72h	Dec
2	596	Bama-Soumousso	gambiae_sl	72h	Dec
2	597	Bama-Soumousso	gambiae_sl	72h	Dec
2	598	Bama-Soumousso	gambiae_sl	72h	Dec
2	599	Bama-Soumousso	gambiae_sl	72h	Dec
2	600	Bama-Soumousso	gambiae_sl	72h	Dec
2	601	Bama-Soumousso	gambiae_sl	72h	Dec
2	602	Bama-Soumousso	gambiae_sl	72h	Dec
2	603	Bama-Soumousso	gambiae_sl	72h	Dec
2	604	Bama-Soumousso	gambiae_sl	72h	Dec
2	605	Bama-Soumousso	gambiae_sl	72h	Dec
2	606	Bama-Soumousso	gambiae_sl	72h	Dec
2	607	Bama-Soumousso	gambiae_sl	72h	Dec
2	608	Bama-Soumousso	gambiae_sl	72h	Dec
2	609	Bama-Soumousso	gambiae_sl	72h	Dec
2	610	Bama-Soumousso	gambiae_sl	72h	Dec
2	611	Bama-Soumousso	gambiae_sl	72h	Dec
2	612	Bama-Soumousso	gambiae_sl	72h	Dec
2	613	Bama-Soumousso	gambiae_sl	72h	Dec
2	614	Bama-Soumousso	gambiae_sl	72h	Dec
2	615	Bama-Soumousso	gambiae_sl	72h	Dec
2	616	Bama-Soumousso	gambiae_sl	72h	Dec
2	617	Bama-Soumousso	gambiae_sl	72h	Dec
2	618	Bama-Soumousso	gambiae_sl	72h	Dec
2	619	Bama-Soumousso	gambiae_sl	72h	Dec
2	620	Bama-Soumousso	gambiae_sl	72h	Dec
2	621	Bama-Soumousso	gambiae_sl	72h	Dec
2	622	Bama-Soumousso	gambiae_sl	72h	Dec
2	623	Bama-Soumousso	gambiae_sl	72h	Dec
2	624	Bama-Soumousso	gambiae_sl	72h	Dec
2	625	Bama-Soumousso	gambiae_sl	72h	Dec
2	626	Bama-Soumousso	gambiae_sl	72h	Dec
2	627	Bama-Soumousso	gambiae_sl	72h	Dec
2	628	Bama-Soumousso	gambiae_sl	72h	Dec
2	629	Bama-Soumousso	gambiae_sl	72h	Dec
2	630	Bama-Soumousso	gambiae_sl	72h	Dec
2	631	Bama-Soumousso	gambiae_sl	72h	Dec
2	632	Bama-Soumousso	gambiae_sl	72h	Dec
2	633	Bama-Soumousso	gambiae_sl	72h	Dec
2	634	Bama-Soumousso	gambiae_sl	72h	Dec
2	635	Bama-Soumousso	gambiae_sl	72h	Dec
2	636	Bama-Soumousso	gambiae_sl	72h	Dec
2	637	Bama-Soumousso	gambiae_sl	72h	Dec
2	638	Bama-Soumousso	gambiae_sl	72h	Dec
2	639	Bama-Soumousso	gambiae_sl	72h	Dec
2	640	Bama-Soumousso	gambiae_sl	72h	Dec
2	641	Bama-Soumousso	gambiae_sl	72h	Dec
2	642	Bama-Soumousso	gambiae_sl	72h	Dec
2	643	Bama-Soumousso	gambiae_sl	72h	Dec
2	644	Bama-Soumousso	gambiae_sl	72h	Dec
2	645	Bama-Soumousso	gambiae_sl	72h	Dec
2	646	Bama-Soumousso	gambiae_sl	72h	Dec
2	647	Bama-Soumousso	gambiae_sl	72h	Dec
2	648	Bama-Soumousso	gambiae_sl	72h	Dec
2	649	Bama-Soumousso	gambiae_sl	72h	Dec
2	650	Bama-Soumousso	gambiae_sl	72h	Dec
2	651	Bama-Soumousso	gambiae_sl	72h	Dec
2	652	Bama-Soumousso	gambiae_sl	72h	Dec
2	653	Bama-Soumousso	gambiae_sl	72h	Dec
2	654	Bama-Soumousso	gambiae_sl	72h	Dec
2	655	Bama-Soumousso	gambiae_sl	72h	Dec
2	656	Bama-Soumousso	gambiae_sl	72h	Dec
2	657	Bama-Soumousso	gambiae_sl	72h	Dec
2	658	Bama-Soumousso	gambiae_sl	72h	Dec
2	659	Bama-Soumousso	gambiae_sl	72h	Dec
2	660	Bama-Soumousso	gambiae_sl	72h	Dec
2	661	Bama-Soumousso	gambiae_sl	72h	Dec
2	662	Bama-Soumousso	gambiae_sl	72h	Dec
2	663	Bama-Soumousso	gambiae_sl	72h	Dec
2	664	Bama-Soumousso	gambiae_sl	72h	Dec
2	665	Bama-Soumousso	gambiae_sl	72h	Dec
2	666	Bama-Soumousso	gambiae_sl	72h	Dec
2	667	Bama-Soumousso	gambiae_sl	72h	Dec
2	668	Bama-Soumousso	gambiae_sl	72h	Dec
2	669	Bama-Soumousso	gambiae_sl	72h	Dec
2	670	Bama-Soumousso	gambiae_sl	72h	Dec
2	671	Bama-Soumousso	gambiae_sl	72h	Dec
2	672	Bama-Soumousso	gambiae_sl	72h	Dec
2	673	Bama-Soumousso	gambiae_sl	72h	Dec
2	674	Bama-Soumousso	gambiae_sl	72h	Dec
2	675	Bama-Soumousso	gambiae_sl	72h	Dec
2	676	Bama-Soumousso	gambiae_sl	72h	Dec
2	677	Bama-Soumousso	gambiae_sl	72h	Dec
2	678	Bama-Soumousso	gambiae_sl	72h	Dec
2	679	Bama-Soumousso	gambiae_sl	72h	Dec
2	680	Bama-Soumousso	gambiae_sl	72h	Dec
2	681	Bama-Soumousso	gambiae_sl	72h	Dec
2	682	Bama-Soumousso	gambiae_sl	72h	Dec
2	683	Bama-Soumousso	gambiae_sl	72h	Dec
2	684	Bama-Soumousso	gambiae_sl	72h	Dec
2	685	Bama-Soumousso	gambiae_sl	72h	Dec
2	686	Bama-Soumousso	gambiae_sl	72h	Dec
2	687	Bama-Soumousso	gambiae_sl	72h	Dec
2	688	Bama-Soumousso	gambiae_sl	72h	Dec
2	689	Bama-Soumousso	gambiae_sl	72h	Dec
2	690	Bama-Soumousso	gambiae_sl	72h	Dec
2	691	Bama-Soumousso	gambiae_sl	72h	Dec
2	692	Bama-Soumousso	gambiae_sl	72h	Dec
2	693	Bama-Soumousso	gambiae_sl	72h	Dec
2	694	Bama-Soumousso	gambiae_sl	72h	Dec
2	695	Bama-Soumousso	gambiae_sl	72h	Dec
2	696	Bama-Soumousso	gambiae_sl	72h	Dec
2	697	Bama-Soumousso	gambiae_sl	72h	Dec
2	698	Bama-Soumousso	gambiae_sl	72h	Dec
2	699	Bama-Soumousso	gambiae_sl	72h	Dec
2	700	Bama-Soumousso	gambiae_sl	72h	Dec
2	701	Bama-Soumousso	gambiae_sl	72h	Dec
2	702	Bama-Soumousso	gambiae_sl	72h	Dec
2	703	Bama-Soumousso	gambiae_sl	72h	Dec
2	704	Bama-Soumousso	gambiae_sl	72h	Dec
2	705	Bama-Soumousso	gambiae_sl	72h	Dec
2	706	Bama-Soumousso	gambiae_sl	72h	Dec
2	707	Bama-Soumousso	gambiae_sl	72h	Dec
2	708	Bama-Soumousso	gambiae_sl	72h	Dec
2	709	Bama-Soumousso	gambiae_sl	72h	Dec
2	710	Bama-Soumousso	gambiae_sl	72h	Dec
2	711	Bama-Soumousso	gambiae_sl	72h	Dec
2	712	Bama-Soumousso	gambiae_sl	72h	Dec
2	713	Bama-Soumousso	gambiae_sl	72h	Dec
2	714	Bama-Soumousso	gambiae_sl	72h	Dec
2	715	Bama-Soumousso	gambiae_sl	72h	Dec
2	716	Bama-Soumousso	gambiae_sl	72h	Dec
2	717	Bama-Soumousso	gambiae_sl	72h	Dec
2	718	Bama-Soumousso	gambiae_sl	72h	Dec
2	719	Bama-Soumousso	gambiae_sl	72h	Dec
2	720	Bama-Soumousso	gambiae_sl	72h	Dec
2	721	Bama-Soumousso	gambiae_sl	72h	Dec
2	722	Bama-Soumousso	gambiae_sl	72h	Dec
2	723	Bama-Soumousso	gambiae_sl	72h	Dec
2	724	Bama-Soumousso	gambiae_sl	72h	Dec
2	725	Bama-Soumousso	gambiae_sl	72h	Dec
2	726	Bama-Soumousso	gambiae_sl	72h	Dec
2	727	Bama-Soumousso	gambiae_sl	72h	Dec
2	728	Bama-Soumousso	gambiae_sl	72h	Dec
2	729	Bama-Soumousso	gambiae_sl	72h	Dec
2	730	Bama-Soumousso	gambiae_sl	72h	Dec
2	731	Bama-Soumousso	gambiae_sl	72h	Dec
2	732	Bama-Soumousso	gambiae_sl	72h	Dec
2	733	Bama-Soumousso	gambiae_sl	72h	Dec
2	734	Bama-Soumousso	gambiae_sl	72h	Dec
2	735	Bama-Soumousso	gambiae_sl	72h	Dec
2	736	Bama-Soumousso	gambiae_sl	72h	Dec
2	737	Bama-Soumousso	gambiae_sl	72h	Dec
2	738	Bama-Soumousso	gambiae_sl	72h	Dec
2	739	Bama-Soumousso	gambiae_sl	72h	Dec
2	740	Bama-Soumousso	gambiae_sl	72h	Dec
2	741	Bama-Soumousso	gambiae_sl	72h	Dec
2	742	Bama-Soumousso	gambiae_sl	72h	Dec
2	743	Bama-Soumousso	gambiae_sl	72h	Dec
2	744	Bama-Soumousso	gambiae_sl	72h	Dec
2	745	Bama-Soumousso	gambiae_sl	72h	Dec
2	746	Bama-Soumousso	gambiae_sl	72h	Dec
2	747	Bama-Soumousso	gambiae_sl	72h	Dec
2	748	Bama-Soumousso	gambiae_sl	72h	Dec
2	749	Bama-Soumousso	gambiae_sl	72h	Dec
2	750	Bama-Soumousso	gambiae_sl	72h	Dec
2	751	Bama-Soumousso	gambiae_sl	72h	Dec
2	752	Bama-Soumousso	gambiae_sl	72h	Dec
2	753	Bama-Soumousso	gambiae_sl	72h	Dec
2	754	Bama-Soumousso	gambiae_sl	72h	Dec
2	755	Bama-Soumousso	gambiae_sl	72h	Dec
2	756	Bama-Soumousso	gambiae_sl	72h	Dec
2	757	Bama-Soumousso	gambiae_sl	72h	Dec
2	758	Bama-Soumousso	gambiae_sl	72h	Dec
2	759	Bama-Soumousso	gambiae_sl	72h	Dec
2	760	Bama-Soumousso	gambiae_sl	72h	Dec
2	761	Bama-Soumousso	gambiae_sl	72h	Dec
2	762	Bama-Soumousso	gambiae_sl	72h	Dec
2	763	Bama-Soumousso	gambiae_sl	72h	Dec
2	764	Bama-Soumousso	gambiae_sl	72h	Dec
2	765	Bama-Soumousso	gambiae_sl	72h	Dec
2	766	Bama-Soumousso	gambiae_sl	72h	Dec
2	767	Bama-Soumousso	gambiae_sl	72h	Dec
2	768	Bama-Soumousso	gambiae_sl	72h	Dec
2	769	Bama-Soumousso	gambiae_sl	72h	Dec
2	770	Bama-Soumousso	gambiae_sl	72h	Dec
2	771	Bama-Soumousso	gambiae_sl	72h	Dec
2	772	Bama-Soumousso	gambiae_sl	72h	Dec
2	773	Bama-Soumousso	gambiae_sl	72h	Dec
2	774	Bama-Soumousso	gambiae_sl	72h	Dec
2	775	Bama-Soumousso	gambiae_sl	72h	Dec
2	776	Bama-Soumousso	gambiae_sl	72h	Dec
2	777	Bama-Soumousso	gambiae_sl	72h	Dec
2	778	Bama-Soumousso	gambiae_sl	72h	Dec
2	779	Bama-Soumousso	gambiae_sl	72h	Dec
2	780	Bama-Soumousso	gambiae_sl	72h	Dec
2	781	Bama-Soumousso	gambiae_sl	72h	Dec
2	782	Bama-Soumousso	gambiae_sl	72h	Dec
2	783	Bama-Soumousso	gambiae_sl	72h	Dec
2	784	Bama-Soumousso	gambiae_sl	72h	Dec
2	785	Bama-Soumousso	gambiae_sl	72h	Dec
2	786	Bama-Soumousso	gambiae_sl	72h	Dec
2	787	Bama-Soumousso	gambiae_sl	72h	Dec
2	788	Bama-Soumousso	gambiae_sl	72h	Dec
2	789	Bama-Soumousso	gambiae_sl	72h	Dec
2	790	Bama-Soumousso	gambiae_sl	72h	Dec
2	791	Bama-Soumousso	gambiae_sl	72h	Dec
2	792	Bama-Soumousso	gambiae_sl	72h	Dec
2	793	Bama-Soumousso	gambiae_sl	72h	Dec
2	794	Bama-Soumousso	gambiae_sl	72h	Dec
2	795	Bama-Soumousso	gambiae_sl	72h	Dec
2	796	Bama-Soumousso	gambiae_sl	72h	Dec
2	797	Bama-Soumousso	gambiae_sl	72h	Dec
2	798	Bama-Soumousso	gambiae_sl	72h	Dec
2	799	Bama-Soumousso	gambiae_sl	72h	Dec
2	800	Bama-Soumousso	gambiae_sl	72h	Dec
2	801	Bama-Soumousso	gambiae_sl	72h	Dec
2	802	Bama-Soumousso	gambiae_sl	72h	Dec
2	803	Bama-Soumousso	gambiae_sl	72h	Dec
2	804	Bama-Soumousso	gambiae_sl	72h	Dec
2	805	Bama-Soumousso	gambiae_sl	72h	Dec
2	806	Bama-Soumousso	gambiae_sl	72h	Dec
2	807	Bama-Soumousso	gambiae_sl	72h	Dec
2	808	Bama-Soumousso	gambiae_sl	72h	Dec
2	809	Bama-Soumousso	gambiae_sl	72h	Dec
2	810	Bama-Soumousso	gambiae_sl	72h	Dec
2	811	Bama-Soumousso	gambiae_sl	72h	Dec
2	812	Bama-Soumousso	gambiae_sl	72h	Dec
2	813	Bama-Soumousso	gambiae_sl	72h	Dec
2	814	Bama-Soumousso	gambiae_sl	72h	Dec
2	815	Bama-Soumousso	gambiae_sl	72h	Dec
2	816	Bama-Soumousso	gambiae_sl	72h	Dec
2	817	Bama-Soumousso	gambiae_sl	72h	Dec
2	818	Bama-Soumousso	gambiae_sl	72h	Dec
2	819	Bama-Soumousso	gambiae_sl	72h	Dec
2	820	Bama-Soumousso	gambiae_sl	72h	Dec
2	821	Bama-Soumousso	gambiae_sl	72h	Dec
2	822	Bama-Soumousso	gambiae_sl	72h	Dec
2	823	Bama-Soumousso	gambiae_sl	72h	Dec
2	824	Bama-Soumousso	gambiae_sl	72h	Dec
2	825	Bama-Soumousso	gambiae_sl	72h	Dec
2	826	Bama-Soumousso	gambiae_sl	72h	Dec
2	827	Bama-Soumousso	gambiae_sl	72h	Dec
2	828	Bama-Soumousso	gambiae_sl	72h	Dec
2	829	Bama-Soumousso	gambiae_sl	72h	Dec
2	830	Bama-Soumousso	gambiae_sl	72h	Dec
2	831	Bama-Soumousso	gambiae_sl	72h	Dec
2	832	Bama-Soumousso	gambiae_sl	72h	Dec
2	833	Bama-Soumousso	gambiae_sl	72h	Dec
2	834	Bama-Soumousso	gambiae_sl	72h	Dec
2	835	Bama-Soumousso	gambiae_sl	72h	Dec
2	836	Bama-Soumousso	gambiae_sl	72h	Dec
2	837	Bama-Soumousso	gambiae_sl	72h	Dec
2	838	Bama-Soumousso	gambiae_sl	72h	Dec
2	839	Bama-Soumousso	gambiae_sl	72h	Dec
2	840	Bama-Soumousso	gambiae_sl	72h	Dec
2	841	Bama-Soumousso	gambiae_sl	72h	Dec
2	842	Bama-Soumousso	gambiae_sl	72h	Dec
2	843	Bama-Soumousso	gambiae_sl	72h	Dec
2	844	Bama-Soumousso	gambiae_sl	72h	Dec
2	845	Bama-Soumousso	gambiae_sl	72h	Dec
2	846	Bama-Soumousso	gambiae_sl	72h	Dec
2	847	Bama-Soumousso	gambiae_sl	72h	Dec
2	848	Bama-Soumousso	gambiae_sl	72h	Dec
2	849	Bama-Soumousso	gambiae_sl	72h	Dec
2	850	Bama-Soumousso	gambiae_sl	72h	Dec
2	851	Bama-Soumousso	gambiae_sl	72h	Dec
2	852	Bama-Soumousso	gambiae_sl	72h	Dec
2	853	Bama-Soumousso	gambiae_sl	72h	Dec
2	854	Bama-Soumousso	gambiae_sl	72h	Dec
2	855	Bama-Soumousso	gambiae_sl	72h	Dec
2	856	Bama-Soumousso	gambiae_sl	72h	Dec
2	857	Bama-Soumousso	gambiae_sl	72h	Dec
2	858	Bama-Soumousso	gambiae_sl	72h	Dec
2	859	Bama-Soumousso	gambiae_sl	72h	Dec
2	860	Bama-Soumousso	gambiae_sl	72h	Dec
2	861	Bama-Soumousso	gambiae_sl	72h	Dec
2	862	Bama-Soumousso	gambiae_sl	72h	Dec
2	863	Bama-Soumousso	gambiae_sl	96h	Dec
2	864	Bama-Soumousso	gambiae_sl	96h	Dec
2	865	Bama-Soumousso	gambiae_sl	96h	Dec
2	866	Bama-Soumousso	gambiae_sl	96h	Dec
2	867	Bama-Soumousso	gambiae_sl	96h	Dec
2	868	Bama-Soumousso	gambiae_sl	96h	Dec
2	869	Bama-Soumousso	gambiae_sl	96h	Dec
2	870	Bama-Soumousso	gambiae_sl	96h	Dec
2	871	Bama-Soumousso	gambiae_sl	96h	Dec
2	872	Bama-Soumousso	gambiae_sl	96h	Dec
2	873	Bama-Soumousso	gambiae_sl	96h	Dec
2	874	Bama-Soumousso	gambiae_sl	96h	Dec
2	875	Bama-Soumousso	gambiae_sl	96h	Dec

## Sheet: emerg_field mosq
Replicate	Mosq_Id	Locality	Mosq_species	emerg_time	month
1	1	Bama	coluzzii	48h	Dec
1	2	Bama	coluzzii	48h	Dec
1	3	Bama	coluzzii	48h	Dec
1	4	Bama	coluzzii	48h	Dec
1	5	Bama	coluzzii	48h	Dec
1	6	Bama	coluzzii	48h	Dec
1	7	Bama	coluzzii	48h	Dec
1	8	Bama	coluzzii	48h	Dec
1	9	Bama	coluzzii	48h	Dec
1	10	Bama	coluzzii	48h	Dec
1	11	Bama	coluzzii	48h	Dec
1	12	Bama	coluzzii	48h	Dec
1	13	Bama	coluzzii	48h	Dec
1	14	Bama	coluzzii	48h	Dec
1	15	Bama	coluzzii	48h	Dec
1	16	Bama	coluzzii	48h	Dec
1	17	Bama	coluzzii	48h	Dec
1	18	Bama	coluzzii	48h	Dec
1	19	Bama	coluzzii	48h	Dec
1	20	Bama	coluzzii	48h	Dec
1	21	Bama	coluzzii	48h	Dec
1	22	Bama	coluzzii	48h	Dec
1	23	Bama	coluzzii	48h	Dec
1	24	Bama	coluzzii	48h	Dec
1	25	Bama	coluzzii	48h	Dec
1	26	Bama	coluzzii	48h	Dec
1	27	Bama	coluzzii	48h	Dec
1	28	Bama	coluzzii	48h	Dec
1	29	Bama	coluzzii	48h	Dec
1	30	Bama	coluzzii	48h	Dec
1	31	Bama	coluzzii	48h	Dec
1	32	Bama	coluzzii	48h	Dec
1	33	Bama	coluzzii	48h	Dec
1	34	Bama	coluzzii	48h	Dec
1	35	Bama	coluzzii	48h	Dec
1	36	Bama	coluzzii	48h	Dec
1	37	Bama	coluzzii	48h	Dec
1	38	Bama	coluzzii	48h	Dec
1	39	Bama	coluzzii	48h	Dec
1	40	Bama	coluzzii	48h	Dec
1	41	Bama	coluzzii	48h	Dec
1	42	Bama	coluzzii	48h	Dec
1	43	Bama	coluzzii	48h	Dec
1	44	Bama	coluzzii	48h	Dec
1	45	Bama	coluzzii	48h	Dec
1	46	Bama	coluzzii	48h	Dec
1	47	Bama	coluzzii	48h	Dec
1	48	Bama	coluzzii	48h	Dec
1	49	Bama	coluzzii	48h	Dec
1	50	Bama	coluzzii	48h	Dec
1	51	Bama	coluzzii	48h	Dec
1	52	Bama	coluzzii	48h	Dec
1	53	Bama	coluzzii	48h	Dec
1	54	Bama	coluzzii	48h	Dec
1	55	Bama	coluzzii	48h	Dec
1	56	Bama	coluzzii	48h	Dec
1	57	Bama	coluzzii	48h	Dec
1	58	Bama	coluzzii	48h	Dec
1	59	Bama	coluzzii	48h	Dec
1	60	Bama	coluzzii	48h	Dec
1	61	Bama	coluzzii	48h	Dec
1	62	Bama	coluzzii	48h	Dec
1	63	Bama	coluzzii	48h	Dec
1	64	Bama	coluzzii	48h	Dec
1	65	Bama	coluzzii	48h	Dec
1	66	Bama	coluzzii	48h	Dec
1	67	Bama	coluzzii	48h	Dec
1	68	Bama	coluzzii	48h	Dec
1	69	Bama	coluzzii	48h	Dec
1	70	Bama	coluzzii	48h	Dec
1	71	Bama	coluzzii	48h	Dec
1	72	Bama	coluzzii	48h	Dec
1	73	Bama	coluzzii	48h	Dec
1	74	Bama	coluzzii	48h	Dec
1	75	Bama	coluzzii	48h	Dec
1	76	Bama	coluzzii	48h	Dec
1	77	Bama	coluzzii	48h	Dec
1	78	Bama	coluzzii	48h	Dec
1	79	Bama	coluzzii	48h	Dec
1	80	Bama	coluzzii	48h	Dec
1	81	Bama	coluzzii	48h	Dec
1	82	Bama	coluzzii	48h	Dec
1	83	Bama	coluzzii	48h	Dec
1	84	Bama	coluzzii	48h	Dec
1	85	Bama	coluzzii	48h	Dec
1	86	Bama	coluzzii	48h	Dec
1	87	Bama	coluzzii	48h	Dec
1	88	Bama	coluzzii	48h	Dec
1	89	Bama	coluzzii	48h	Dec
1	90	Bama	coluzzii	48h	Dec
1	91	Bama	coluzzii	48h	Dec
1	92	Bama	coluzzii	48h	Dec
1	93	Bama	coluzzii	48h	Dec
1	94	Bama	coluzzii	48h	Dec
1	95	Bama	coluzzii	48h	Dec
1	96	Bama	coluzzii	48h	Dec
1	97	Bama	coluzzii	48h	Dec
1	98	Bama	coluzzii	48h	Dec
1	99	Bama	coluzzii	48h	Dec
1	100	Bama	coluzzii	48h	Dec
1	101	Bama	coluzzii	48h	Dec
1	102	Bama	coluzzii	48h	Dec
1	103	Bama	coluzzii	48h	Dec
1	104	Bama	coluzzii	48h	Dec
1	105	Bama	coluzzii	48h	Dec
1	106	Bama	coluzzii	48h	Dec
1	107	Bama	coluzzii	48h	Dec
1	108	Bama	coluzzii	48h	Dec
1	109	Bama	coluzzii	48h	Dec
1	110	Bama	coluzzii	48h	Dec
1	111	Bama	coluzzii	48h	Dec
1	112	Bama	coluzzii	48h	Dec
1	113	Bama	coluzzii	48h	Dec
1	114	Bama	coluzzii	48h	Dec
1	115	Bama	coluzzii	48h	Dec
1	116	Bama	coluzzii	48h	Dec
1	117	Bama	coluzzii	48h	Dec
1	118	Bama	coluzzii	48h	Dec
1	119	Bama	coluzzii	48h	Dec
1	120	Bama	coluzzii	48h	Dec
1	121	Bama	coluzzii	48h	Dec
1	122	Bama	coluzzii	48h	Dec
1	123	Bama	coluzzii	48h	Dec
1	124	Bama	coluzzii	48h	Dec
1	125	Bama	coluzzii	48h	Dec
1	126	Bama	coluzzii	48h	Dec
1	127	Bama	coluzzii	48h	Dec
1	128	Bama	coluzzii	48h	Dec
1	129	Bama	coluzzii	48h	Dec
1	130	Bama	coluzzii	48h	Dec
1	131	Bama	coluzzii	48h	Dec
1	132	Bama	coluzzii	48h	Dec
1	133	Bama	coluzzii	48h	Dec
1	134	Bama	coluzzii	48h	Dec
1	135	Bama	coluzzii	48h	Dec
1	136	Bama	coluzzii	48h	Dec
1	137	Bama	coluzzii	48h	Dec
1	138	Bama	coluzzii	48h	Dec
1	139	Bama	coluzzii	48h	Dec
1	140	Bama	coluzzii	48h	Dec
1	141	Bama	coluzzii	48h	Dec
1	142	Bama	coluzzii	48h	Dec
1	143	Bama	coluzzii	48h	Dec
1	144	Bama	coluzzii	48h	Dec
1	145	Bama	coluzzii	48h	Dec
1	146	Bama	coluzzii	48h	Dec
1	147	Bama	coluzzii	48h	Dec
1	148	Bama	coluzzii	48h	Dec
1	149	Bama	coluzzii	48h	Dec
1	150	Bama	coluzzii	48h	Dec
1	151	Bama	coluzzii	48h	Dec
1	152	Bama	coluzzii	48h	Dec
1	153	Bama	coluzzii	48h	Dec
1	154	Bama	coluzzii	48h	Dec
1	155	Bama	coluzzii	48h	Dec
1	156	Bama	coluzzii	48h	Dec
1	157	Bama	coluzzii	48h	Dec
1	158	Bama	coluzzii	48h	Dec
1	159	Bama	coluzzii	48h	Dec
1	160	Bama	coluzzii	48h	Dec
1	161	Bama	coluzzii	48h	Dec
1	162	Bama	coluzzii	48h	Dec
1	163	Bama	coluzzii	48h	Dec
1	164	Bama	coluzzii	48h	Dec
1	165	Bama	coluzzii	48h	Dec
1	166	Bama	coluzzii	48h	Dec
1	167	Bama	coluzzii	48h	Dec
1	168	Bama	coluzzii	48h	Dec
1	169	Bama	coluzzii	48h	Dec
1	170	Bama	coluzzii	48h	Dec
1	171	Bama	coluzzii	48h	Dec
1	172	Bama	coluzzii	48h	Dec
1	173	Bama	coluzzii	48h	Dec
1	174	Bama	coluzzii	48h	Dec
1	175	Bama	coluzzii	48h	Dec
1	176	Bama	coluzzii	48h	Dec
1	177	Bama	coluzzii	48h	Dec
1	178	Bama	coluzzii	48h	Dec
1	179	Bama	coluzzii	48h	Dec
1	180	Bama	coluzzii	48h	Dec
1	181	Bama	coluzzii	48h	Dec
1	182	Bama	coluzzii	48h	Dec
1	183	Bama	coluzzii	48h	Dec
1	184	Bama	coluzzii	48h	Dec
1	185	Bama	coluzzii	48h	Dec
1	186	Bama	coluzzii	48h	Dec
1	187	Bama	coluzzii	48h	Dec
1	188	Bama	coluzzii	48h	Dec
1	189	Bama	coluzzii	48h	Dec
1	190	Bama	coluzzii	48h	Dec
1	191	Bama	coluzzii	48h	Dec
1	192	Bama	coluzzii	48h	Dec
1	193	Bama	coluzzii	48h	Dec
1	194	Bama	coluzzii	48h	Dec
1	195	Bama	coluzzii	48h	Dec
1	196	Bama	coluzzii	48h	Dec
1	197	Bama	coluzzii	48h	Dec
1	198	Bama	coluzzii	48h	Dec
1	199	Bama	coluzzii	48h	Dec
1	200	Bama	coluzzii	48h	Dec
1	201	Bama	coluzzii	48h	Dec
1	202	Bama	coluzzii	48h	Dec
1	203	Bama	coluzzii	48h	Dec
1	204	Bama	coluzzii	72h	Dec
1	205	Bama	coluzzii	72h	Dec
1	206	Bama	coluzzii	72h	Dec
1	207	Bama	coluzzii	72h	Dec
1	208	Bama	coluzzii	72h	Dec
1	209	Bama	coluzzii	72h	Dec
1	210	Bama	coluzzii	72h	Dec
1	211	Bama	coluzzii	72h	Dec
1	212	Bama	coluzzii	72h	Dec
1	213	Bama	coluzzii	72h	Dec
1	214	Bama	coluzzii	72h	Dec
1	215	Bama	coluzzii	72h	Dec
1	216	Bama	coluzzii	72h	Dec
1	217	Bama	coluzzii	72h	Dec
1	218	Bama	coluzzii	72h	Dec
1	219	Bama	coluzzii	72h	Dec
1	220	Bama	coluzzii	72h	Dec
1	221	Bama	coluzzii	72h	Dec
1	222	Bama	coluzzii	72h	Dec
1	223	Bama	coluzzii	72h	Dec
1	224	Bama	coluzzii	72h	Dec
1	225	Bama	coluzzii	72h	Dec
1	226	Bama	coluzzii	72h	Dec
1	227	Bama	coluzzii	72h	Dec
1	228	Bama	coluzzii	72h	Dec
1	229	Bama	coluzzii	72h	Dec
1	230	Bama	coluzzii	72h	Dec
1	231	Bama	coluzzii	72h	Dec
1	232	Bama	coluzzii	72h	Dec
1	233	Bama	coluzzii	72h	Dec
1	234	Bama	coluzzii	72h	Dec
1	235	Bama	coluzzii	72h	Dec
1	236	Bama	coluzzii	72h	Dec
1	237	Bama	coluzzii	72h	Dec
1	238	Bama	coluzzii	72h	Dec
1	239	Bama	coluzzii	72h	Dec
1	240	Bama	coluzzii	72h	Dec
1	241	Bama	coluzzii	72h	Dec
1	242	Bama	coluzzii	72h	Dec
1	243	Bama	coluzzii	72h	Dec
1	244	Bama	coluzzii	72h	Dec
1	245	Bama	coluzzii	72h	Dec
1	246	Bama	coluzzii	72h	Dec
1	247	Bama	coluzzii	72h	Dec
1	248	Bama	coluzzii	72h	Dec
1	249	Bama	coluzzii	72h	Dec
1	250	Bama	coluzzii	72h	Dec
1	251	Bama	coluzzii	72h	Dec
1	252	Bama	coluzzii	72h	Dec
1	253	Bama	coluzzii	72h	Dec
1	254	Bama	coluzzii	72h	Dec
1	255	Bama	coluzzii	72h	Dec
1	256	Bama	coluzzii	72h	Dec
1	257	Bama	coluzzii	72h	Dec
1	258	Bama	coluzzii	72h	Dec
1	259	Bama	coluzzii	72h	Dec
1	260	Bama	coluzzii	72h	Dec
1	261	Bama	coluzzii	72h	Dec
1	262	Bama	coluzzii	72h	Dec
1	263	Bama	coluzzii	72h	Dec
1	264	Bama	coluzzii	72h	Dec
1	265	Bama	coluzzii	72h	Dec
1	266	Bama	coluzzii	72h	Dec
1	267	Bama	coluzzii	72h	Dec
1	268	Bama	coluzzii	72h	Dec
1	269	Bama	coluzzii	72h	Dec
1	270	Bama	coluzzii	72h	Dec
1	271	Bama	coluzzii	72h	Dec
1	272	Bama	coluzzii	72h	Dec
1	273	Bama	coluzzii	72h	Dec
1	274	Bama	coluzzii	72h	Dec
1	275	Bama	coluzzii	72h	Dec
1	276	Bama	coluzzii	72h	Dec
1	277	Bama	coluzzii	72h	Dec
1	278	Bama	coluzzii	72h	Dec
1	279	Bama	coluzzii	72h	Dec
1	280	Bama	coluzzii	72h	Dec
1	281	Bama	coluzzii	72h	Dec
1	282	Bama	coluzzii	72h	Dec
1	283	Bama	coluzzii	72h	Dec
1	284	Bama	coluzzii	72h	Dec
1	285	Bama	coluzzii	72h	Dec
1	286	Bama	coluzzii	72h	Dec
1	287	Bama	coluzzii	72h	Dec
1	288	Bama	coluzzii	72h	Dec
1	289	Bama	coluzzii	72h	Dec
1	290	Bama	coluzzii	72h	Dec
1	291	Bama	coluzzii	72h	Dec
1	292	Bama	coluzzii	72h	Dec
1	293	Bama	coluzzii	72h	Dec
1	294	Bama	coluzzii	72h	Dec
1	295	Bama	coluzzii	72h	Dec
1	296	Bama	coluzzii	72h	Dec
1	297	Bama	coluzzii	72h	Dec
1	298	Bama	coluzzii	72h	Dec
1	299	Bama	coluzzii	72h	Dec
1	300	Bama	coluzzii	72h	Dec
1	301	Bama	coluzzii	72h	Dec
1	302	Bama	coluzzii	72h	Dec
1	303	Bama	coluzzii	72h	Dec
1	304	Bama	coluzzii	72h	Dec
1	305	Bama	coluzzii	72h	Dec
1	306	Bama	coluzzii	72h	Dec
1	307	Bama	coluzzii	72h	Dec
1	308	Bama	coluzzii	72h	Dec
1	309	Bama	coluzzii	72h	Dec
1	310	Bama	coluzzii	72h	Dec
1	311	Bama	coluzzii	72h	Dec
1	312	Bama	coluzzii	72h	Dec
1	313	Bama	coluzzii	72h	Dec
1	314	Bama	coluzzii	72h	Dec
1	315	Bama	coluzzii	72h	Dec
1	316	Bama	coluzzii	72h	Dec
1	317	Bama	coluzzii	72h	Dec
1	318	Bama	coluzzii	72h	Dec
1	319	Bama	coluzzii	72h	Dec
1	320	Bama	coluzzii	72h	Dec
1	321	Bama	coluzzii	72h	Dec
1	322	Bama	coluzzii	72h	Dec
1	323	Bama	coluzzii	72h	Dec
1	324	Bama	coluzzii	72h	Dec
1	325	Bama	coluzzii	72h	Dec
1	326	Bama	coluzzii	72h	Dec
1	327	Bama	coluzzii	72h	Dec
1	328	Bama	coluzzii	72h	Dec
1	329	Bama	coluzzii	72h	Dec
1	330	Bama	coluzzii	72h	Dec
1	331	Bama	coluzzii	72h	Dec
1	332	Bama	coluzzii	72h	Dec
1	333	Bama	coluzzii	72h	Dec
1	334	Bama	coluzzii	72h	Dec
1	335	Bama	coluzzii	72h	Dec
1	336	Bama	coluzzii	72h	Dec
1	337	Bama	coluzzii	72h	Dec
1	338	Bama	coluzzii	72h	Dec
1	339	Bama	coluzzii	72h	Dec
1	340	Bama	coluzzii	72h	Dec
1	341	Bama	coluzzii	72h	Dec
1	342	Bama	coluzzii	72h	Dec
1	343	Bama	coluzzii	72h	Dec
1	344	Bama	coluzzii	72h	Dec
1	345	Bama	coluzzii	72h	Dec
1	346	Bama	coluzzii	72h	Dec
1	347	Bama	coluzzii	72h	Dec
1	348	Bama	coluzzii	72h	Dec
1	349	Bama	coluzzii	72h	Dec
1	350	Bama	coluzzii	72h	Dec
1	351	Bama	coluzzii	72h	Dec
1	352	Bama	coluzzii	72h	Dec
1	353	Bama	coluzzii	72h	Dec
1	354	Bama	coluzzii	72h	Dec
1	355	Bama	coluzzii	72h	Dec
1	356	Bama	coluzzii	72h	Dec
1	357	Bama	coluzzii	72h	Dec
1	358	Bama	coluzzii	72h	Dec
1	359	Bama	coluzzii	72h	Dec
1	360	Bama	coluzzii	72h	Dec
1	361	Bama	coluzzii	72h	Dec
1	362	Bama	coluzzii	72h	Dec
1	363	Bama	coluzzii	72h	Dec
1	364	Bama	coluzzii	72h	Dec
1	365	Bama	coluzzii	72h	Dec
1	366	Bama	coluzzii	72h	Dec
1	367	Bama	coluzzii	72h	Dec
1	368	Bama	coluzzii	72h	Dec
1	369	Bama	coluzzii	72h	Dec
1	370	Bama	coluzzii	72h	Dec
1	371	Bama	coluzzii	72h	Dec
1	372	Bama	coluzzii	72h	Dec
1	373	Bama	coluzzii	72h	Dec
1	374	Bama	coluzzii	72h	Dec
1	375	Bama	coluzzii	72h	Dec
1	376	Bama	coluzzii	72h	Dec
1	377	Bama	coluzzii	72h	Dec
1	378	Bama	coluzzii	72h	Dec
1	379	Bama	coluzzii	72h	Dec
1	380	Bama	coluzzii	72h	Dec
1	381	Bama	coluzzii	72h	Dec
1	382	Bama	coluzzii	72h	Dec
1	383	Bama	coluzzii	72h	Dec
1	384	Bama	coluzzii	72h	Dec
1	385	Bama	coluzzii	72h	Dec
1	386	Bama	coluzzii	72h	Dec
1	387	Bama	coluzzii	72h	Dec
1	388	Bama	coluzzii	72h	Dec
1	389	Bama	coluzzii	72h	Dec
1	390	Bama	coluzzii	72h	Dec
1	391	Bama	coluzzii	72h	Dec
1	392	Bama	coluzzii	72h	Dec
1	393	Bama	coluzzii	72h	Dec
1	394	Bama	coluzzii	72h	Dec
1	395	Bama	coluzzii	72h	Dec
1	396	Bama	coluzzii	72h	Dec
1	397	Bama	coluzzii	72h	Dec
1	398	Bama	coluzzii	72h	Dec
1	399	Bama	coluzzii	72h	Dec
1	400	Bama	coluzzii	72h	Dec
1	401	Bama	coluzzii	72h	Dec
1	402	Bama	coluzzii	72h	Dec
1	403	Bama	coluzzii	72h	Dec
1	404	Bama	coluzzii	72h	Dec
1	405	Bama	coluzzii	72h	Dec
1	406	Bama	coluzzii	72h	Dec
1	407	Bama	coluzzii	72h	Dec
1	408	Bama	coluzzii	72h	Dec
1	409	Bama	coluzzii	72h	Dec
1	410	Bama	coluzzii	72h	Dec
1	411	Bama	coluzzii	72h	Dec
1	412	Bama	coluzzii	72h	Dec
1	413	Bama	coluzzii	72h	Dec
1	414	Bama	coluzzii	72h	Dec
1	415	Bama	coluzzii	72h	Dec
1	416	Bama	coluzzii	72h	Dec
1	417	Bama	coluzzii	72h	Dec
1	418	Bama	coluzzii	72h	Dec
1	419	Bama	coluzzii	72h	Dec
1	420	Bama	coluzzii	72h	Dec
1	421	Bama	coluzzii	72h	Dec
1	422	Bama	coluzzii	96h	Dec
1	423	Bama	coluzzii	96h	Dec
1	424	Bama	coluzzii	96h	Dec
1	425	Bama	coluzzii	96h	Dec
1	426	Bama	coluzzii	96h	Dec
1	427	Bama	coluzzii	96h	Dec
1	428	Bama	coluzzii	96h	Dec
1	429	Bama	coluzzii	96h	Dec
1	430	Bama	coluzzii	96h	Dec
1	431	Bama	coluzzii	96h	Dec
1	432	Bama	coluzzii	96h	Dec
1	433	Bama	coluzzii	96h	Dec
1	434	Bama	coluzzii	96h	Dec
1	435	Bama	coluzzii	96h	Dec
1	436	Bama	coluzzii	96h	Dec
1	437	Bama	coluzzii	96h	Dec
1	438	Bama	coluzzii	96h	Dec
1	439	Bama	coluzzii	96h	Dec
1	440	Bama	coluzzii	96h	Dec
1	441	Bama	coluzzii	96h	Dec
1	442	Bama	coluzzii	96h	Dec
1	443	Bama	coluzzii	96h	Dec
1	444	Bama	coluzzii	96h	Dec
1	445	Bama	coluzzii	96h	Dec
1	446	Bama	coluzzii	96h	Dec
1	447	Bama	coluzzii	96h	Dec
1	448	Bama	coluzzii	96h	Dec
1	449	Bama	coluzzii	96h	Dec
1	450	Bama	coluzzii	96h	Dec
1	451	Bama	coluzzii	96h	Dec
1	452	Bama	coluzzii	96h	Dec
1	453	Bama	coluzzii	96h	Dec
2	454	Bama	coluzzii	48h	Dec
2	455	Bama	coluzzii	48h	Dec
2	456	Bama	coluzzii	48h	Dec
2	457	Bama	coluzzii	48h	Dec
2	458	Bama	coluzzii	48h	Dec
2	459	Bama	coluzzii	48h	Dec
2	460	Bama	coluzzii	48h	Dec
2	461	Bama	coluzzii	48h	Dec
2	462	Bama	coluzzii	48h	Dec
2	463	Bama	coluzzii	48h	Dec
2	464	Bama	coluzzii	48h	Dec
2	465	Bama	coluzzii	48h	Dec
2	466	Bama	coluzzii	48h	Dec
2	467	Bama	coluzzii	48h	Dec
2	468	Bama	coluzzii	48h	Dec
2	469	Bama	coluzzii	48h	Dec
2	470	Bama	coluzzii	48h	Dec
2	471	Bama	coluzzii	48h	Dec
2	472	Bama	coluzzii	48h	Dec
2	473	Bama	coluzzii	48h	Dec
2	474	Bama	coluzzii	48h	Dec
2	475	Bama	coluzzii	48h	Dec
2	476	Bama	coluzzii	48h	Dec
2	477	Bama	coluzzii	48h	Dec
2	478	Bama	coluzzii	48h	Dec
2	479	Bama	coluzzii	48h	Dec
2	480	Bama	coluzzii	48h	Dec
2	481	Bama	coluzzii	48h	Dec
2	482	Bama	coluzzii	48h	Dec
2	483	Bama	coluzzii	48h	Dec
2	484	Bama	coluzzii	48h	Dec
2	485	Bama	coluzzii	48h	Dec
2	486	Bama	coluzzii	48h	Dec
2	487	Bama	coluzzii	48h	Dec
2	488	Bama	coluzzii	48h	Dec
2	489	Bama	coluzzii	48h	Dec
2	490	Bama	coluzzii	48h	Dec
2	491	Bama	coluzzii	48h	Dec
2	492	Bama	coluzzii	48h	Dec
2	493	Bama	coluzzii	48h	Dec
2	494	Bama	coluzzii	48h	Dec
2	495	Bama	coluzzii	48h	Dec
2	496	Bama	coluzzii	48h	Dec
2	497	Bama	coluzzii	48h	Dec
2	498	Bama	coluzzii	48h	Dec
2	499	Bama	coluzzii	48h	Dec
2	500	Bama	coluzzii	48h	Dec
2	501	Bama	coluzzii	48h	Dec
2	502	Bama	coluzzii	48h	Dec
2	503	Bama	coluzzii	48h	Dec
2	504	Bama	coluzzii	48h	Dec
2	505	Bama	coluzzii	48h	Dec
2	506	Bama	coluzzii	48h	Dec
2	507	Bama	coluzzii	48h	Dec
2	508	Bama	coluzzii	48h	Dec
2	509	Bama	coluzzii	48h	Dec
2	510	Bama	coluzzii	48h	Dec
2	511	Bama	coluzzii	48h	Dec
2	512	Bama	coluzzii	48h	Dec
2	513	Bama	coluzzii	48h	Dec
2	514	Bama	coluzzii	48h	Dec
2	515	Bama	coluzzii	48h	Dec
2	516	Bama	coluzzii	48h	Dec
2	517	Bama	coluzzii	48h	Dec
2	518	Bama	coluzzii	48h	Dec
2	519	Bama	coluzzii	48h	Dec
2	520	Bama	coluzzii	48h	Dec
2	521	Bama	coluzzii	48h	Dec
2	522	Bama	coluzzii	48h	Dec
2	523	Bama	coluzzii	48h	Dec
2	524	Bama	coluzzii	48h	Dec
2	525	Bama	coluzzii	48h	Dec
2	526	Bama	coluzzii	48h	Dec
2	527	Bama	coluzzii	48h	Dec
2	528	Bama	coluzzii	48h	Dec
2	529	Bama	coluzzii	48h	Dec
2	530	Bama	coluzzii	48h	Dec
2	531	Bama	coluzzii	48h	Dec
2	532	Bama	coluzzii	48h	Dec
2	533	Bama	coluzzii	48h	Dec
2	534	Bama	coluzzii	48h	Dec
2	535	Bama	coluzzii	48h	Dec
2	536	Bama	coluzzii	48h	Dec
2	537	Bama	coluzzii	48h	Dec
2	538	Bama	coluzzii	48h	Dec
2	539	Bama	coluzzii	48h	Dec
2	540	Bama	coluzzii	48h	Dec
2	541	Bama	coluzzii	48h	Dec
2	542	Bama	coluzzii	48h	Dec
2	543	Bama	coluzzii	48h	Dec
2	544	Bama	coluzzii	48h	Dec
2	545	Bama	coluzzii	48h	Dec
2	546	Bama	coluzzii	48h	Dec
2	547	Bama	coluzzii	48h	Dec
2	548	Bama	coluzzii	48h	Dec
2	549	Bama	coluzzii	48h	Dec
2	550	Bama	coluzzii	48h	Dec
2	551	Bama	coluzzii	48h	Dec
2	552	Bama	coluzzii	48h	Dec
2	553	Bama	coluzzii	48h	Dec
2	554	Bama	coluzzii	48h	Dec
2	555	Bama	coluzzii	48h	Dec
2	556	Bama	coluzzii	48h	Dec
2	557	Bama	coluzzii	48h	Dec
2	558	Bama	coluzzii	48h	Dec
2	559	Bama	coluzzii	48h	Dec
2	560	Bama	coluzzii	48h	Dec
2	561	Bama	coluzzii	48h	Dec
2	562	Bama	coluzzii	48h	Dec
2	563	Bama	coluzzii	48h	Dec
2	564	Bama	coluzzii	48h	Dec
2	565	Bama	coluzzii	48h	Dec
2	566	Bama	coluzzii	48h	Dec
2	567	Bama	coluzzii	48h	Dec
2	568	Bama	coluzzii	48h	Dec
2	569	Bama	coluzzii	48h	Dec
2	570	Bama	coluzzii	48h	Dec
2	571	Bama	coluzzii	48h	Dec
2	572	Bama	coluzzii	48h	Dec
2	573	Bama	coluzzii	48h	Dec
2	574	Bama	coluzzii	48h	Dec
2	575	Bama	coluzzii	48h	Dec
2	576	Bama	coluzzii	48h	Dec
2	577	Bama	coluzzii	48h	Dec
2	578	Bama	coluzzii	48h	Dec
2	579	Bama	coluzzii	48h	Dec
2	580	Bama	coluzzii	48h	Dec
2	581	Bama	coluzzii	48h	Dec
2	582	Bama	coluzzii	48h	Dec
2	583	Bama	coluzzii	48h	Dec
2	584	Bama	coluzzii	48h	Dec
2	585	Bama	coluzzii	48h	Dec
2	586	Bama	coluzzii	48h	Dec
2	587	Bama	coluzzii	48h	Dec
2	588	Bama	coluzzii	48h	Dec
2	589	Bama	coluzzii	48h	Dec
2	590	Bama	coluzzii	48h	Dec
2	591	Bama	coluzzii	48h	Dec
2	592	Bama	coluzzii	48h	Dec
2	593	Bama	coluzzii	48h	Dec
2	594	Bama	coluzzii	48h	Dec
2	595	Bama	coluzzii	48h	Dec
2	596	Bama	coluzzii	48h	Dec
2	597	Bama	coluzzii	48h	Dec
2	598	Bama	coluzzii	48h	Dec
2	599	Bama	coluzzii	48h	Dec
2	600	Bama	coluzzii	48h	Dec
2	601	Bama	coluzzii	48h	Dec
2	602	Bama	coluzzii	48h	Dec
2	603	Bama	coluzzii	48h	Dec
2	604	Bama	coluzzii	48h	Dec
2	605	Bama	coluzzii	48h	Dec
2	606	Bama	coluzzii	48h	Dec
2	607	Bama	coluzzii	48h	Dec
2	608	Bama	coluzzii	48h	Dec
2	609	Bama	coluzzii	48h	Dec
2	610	Bama	coluzzii	48h	Dec
2	611	Bama	coluzzii	48h	Dec
2	612	Bama	coluzzii	48h	Dec
2	613	Bama	coluzzii	48h	Dec
2	614	Bama	coluzzii	48h	Dec
2	615	Bama	coluzzii	48h	Dec
2	616	Bama	coluzzii	48h	Dec
2	617	Bama	coluzzii	48h	Dec
2	618	Bama	coluzzii	48h	Dec
2	619	Bama	coluzzii	48h	Dec
2	620	Bama	coluzzii	48h	Dec
2	621	Bama	coluzzii	48h	Dec
2	622	Bama	coluzzii	48h	Dec
2	623	Bama	coluzzii	48h	Dec
2	624	Bama	coluzzii	48h	Dec
2	625	Bama	coluzzii	48h	Dec
2	626	Bama	coluzzii	48h	Dec
2	627	Bama	coluzzii	48h	Dec
2	628	Bama	coluzzii	48h	Dec
2	629	Bama	coluzzii	48h	Dec
2	630	Bama	coluzzii	48h	Dec
2	631	Bama	coluzzii	48h	Dec
2	632	Bama	coluzzii	48h	Dec
2	633	Bama	coluzzii	48h	Dec
2	634	Bama	coluzzii	48h	Dec
2	635	Bama	coluzzii	48h	Dec
2	636	Bama	coluzzii	48h	Dec
2	637	Bama	coluzzii	48h	Dec
2	638	Bama	coluzzii	48h	Dec
2	639	Bama	coluzzii	48h	Dec
2	640	Bama	coluzzii	48h	Dec
2	641	Bama	coluzzii	48h	Dec
2	642	Bama	coluzzii	48h	Dec
2	643	Bama	coluzzii	48h	Dec
2	644	Bama	coluzzii	48h	Dec
2	645	Bama	coluzzii	48h	Dec
2	646	Bama	coluzzii	48h	Dec
2	647	Bama	coluzzii	48h	Dec
2	648	Bama	coluzzii	48h	Dec
2	649	Bama	coluzzii	48h	Dec
2	650	Bama	coluzzii	48h	Dec
2	651	Bama	coluzzii	48h	Dec
2	652	Bama	coluzzii	48h	Dec
2	653	Bama	coluzzii	48h	Dec
2	654	Bama	coluzzii	48h	Dec
2	655	Bama	coluzzii	48h	Dec
2	656	Bama	coluzzii	48h	Dec
2	657	Bama	coluzzii	48h	Dec
2	658	Bama	coluzzii	48h	Dec
2	659	Bama	coluzzii	48h	Dec
2	660	Bama	coluzzii	48h	Dec
2	661	Bama	coluzzii	48h	Dec
2	662	Bama	coluzzii	48h	Dec
2	663	Bama	coluzzii	48h	Dec
2	664	Bama	coluzzii	48h	Dec
2	665	Bama	coluzzii	48h	Dec
2	666	Bama	coluzzii	48h	Dec
2	667	Bama	coluzzii	48h	Dec
2	668	Bama	coluzzii	48h	Dec
2	669	Bama	coluzzii	48h	Dec
2	670	Bama	coluzzii	48h	Dec
2	671	Bama	coluzzii	48h	Dec
2	672	Bama	coluzzii	48h	Dec
2	673	Bama	coluzzii	48h	Dec
2	674	Bama	coluzzii	48h	Dec
2	675	Bama	coluzzii	48h	Dec
2	676	Bama	coluzzii	48h	Dec
2	677	Bama	coluzzii	48h	Dec
2	678	Bama	coluzzii	48h	Dec
2	679	Bama	coluzzii	48h	Dec
2	680	Bama	coluzzii	48h	Dec
2	681	Bama	coluzzii	48h	Dec
2	682	Bama	coluzzii	48h	Dec
2	683	Bama	coluzzii	48h	Dec
2	684	Bama	coluzzii	48h	Dec
2	685	Bama	coluzzii	48h	Dec
2	686	Bama	coluzzii	48h	Dec
2	687	Bama	coluzzii	48h	Dec
2	688	Bama	coluzzii	48h	Dec
2	689	Bama	coluzzii	48h	Dec
2	690	Bama	coluzzii	48h	Dec
2	691	Bama	coluzzii	48h	Dec
2	692	Bama	coluzzii	48h	Dec
2	693	Bama	coluzzii	48h	Dec
2	694	Bama	coluzzii	48h	Dec
2	695	Bama	coluzzii	48h	Dec
2	696	Bama	coluzzii	48h	Dec
2	697	Bama	coluzzii	48h	Dec
2	698	Bama	coluzzii	48h	Dec
2	699	Bama	coluzzii	48h	Dec
2	700	Bama	coluzzii	48h	Dec
2	701	Bama	coluzzii	48h	Dec
2	702	Bama	coluzzii	48h	Dec
2	703	Bama	coluzzii	48h	Dec
2	704	Bama	coluzzii	48h	Dec
2	705	Bama	coluzzii	48h	Dec
2	706	Bama	coluzzii	48h	Dec
2	707	Bama	coluzzii	48h	Dec
2	708	Bama	coluzzii	48h	Dec
2	709	Bama	coluzzii	48h	Dec
2	710	Bama	coluzzii	48h	Dec
2	711	Bama	coluzzii	48h	Dec
2	712	Bama	coluzzii	48h	Dec
2	713	Bama	coluzzii	48h	Dec
2	714	Bama	coluzzii	48h	Dec
2	715	Bama	coluzzii	48h	Dec
2	716	Bama	coluzzii	48h	Dec
2	717	Bama	coluzzii	48h	Dec
2	718	Bama	coluzzii	48h	Dec
2	719	Bama	coluzzii	48h	Dec
2	720	Bama	coluzzii	48h	Dec
2	721	Bama	coluzzii	48h	Dec
2	722	Bama	coluzzii	48h	Dec
2	723	Bama	coluzzii	48h	Dec
2	724	Bama	coluzzii	48h	Dec
2	725	Bama	coluzzii	48h	Dec
2	726	Bama	coluzzii	48h	Dec
2	727	Bama	coluzzii	48h	Dec
2	728	Bama	coluzzii	48h	Dec
2	729	Bama	coluzzii	48h	Dec
2	730	Bama	coluzzii	48h	Dec
2	731	Bama	coluzzii	48h	Dec
2	732	Bama	coluzzii	48h	Dec
2	733	Bama	coluzzii	48h	Dec
2	734	Bama	coluzzii	48h	Dec
2	735	Bama	coluzzii	48h	Dec
2	736	Bama	coluzzii	48h	Dec
2	737	Bama	coluzzii	48h	Dec
2	738	Bama	coluzzii	48h	Dec
2	739	Bama	coluzzii	48h	Dec
2	740	Bama	coluzzii	48h	Dec
2	741	Bama	coluzzii	48h	Dec
2	742	Bama	coluzzii	48h	Dec
2	743	Bama	coluzzii	48h	Dec
2	744	Bama	coluzzii	48h	Dec
2	745	Bama	coluzzii	48h	Dec
2	746	Bama	coluzzii	48h	Dec
2	747	Bama	coluzzii	48h	Dec
2	748	Bama	coluzzii	48h	Dec
2	749	Bama	coluzzii	48h	Dec
2	750	Bama	coluzzii	48h	Dec
2	751	Bama	coluzzii	48h	Dec
2	752	Bama	coluzzii	48h	Dec
2	753	Bama	coluzzii	48h	Dec
2	754	Bama	coluzzii	48h	Dec
2	755	Bama	coluzzii	48h	Dec
2	756	Bama	coluzzii	48h	Dec
2	757	Bama	coluzzii	48h	Dec
2	758	Bama	coluzzii	48h	Dec
2	759	Bama	coluzzii	48h	Dec
2	760	Bama	coluzzii	48h	Dec
2	761	Bama	coluzzii	48h	Dec
2	762	Bama	coluzzii	48h	Dec
2	763	Bama	coluzzii	48h	Dec
2	764	Bama	coluzzii	48h	Dec
2	765	Bama	coluzzii	48h	Dec
2	766	Bama	coluzzii	48h	Dec
2	767	Bama	coluzzii	48h	Dec
2	768	Bama	coluzzii	48h	Dec
2	769	Bama	coluzzii	48h	Dec
2	770	Bama	coluzzii	48h	Dec
2	771	Bama	coluzzii	48h	Dec
2	772	Bama	coluzzii	48h	Dec
2	773	Bama	coluzzii	48h	Dec
2	774	Bama	coluzzii	48h	Dec
2	775	Bama	coluzzii	48h	Dec
2	776	Bama	coluzzii	48h	Dec
2	777	Bama	coluzzii	48h	Dec
2	778	Bama	coluzzii	48h	Dec
2	779	Bama	coluzzii	48h	Dec
2	780	Bama	coluzzii	48h	Dec
2	781	Bama	coluzzii	48h	Dec
2	782	Bama	coluzzii	48h	Dec
2	783	Bama	coluzzii	48h	Dec
2	784	Bama	coluzzii	48h	Dec
2	785	Bama	coluzzii	48h	Dec
2	786	Bama	coluzzii	48h	Dec
2	787	Bama	coluzzii	48h	Dec
2	788	Bama	coluzzii	48h	Dec
2	789	Bama	coluzzii	48h	Dec
2	790	Bama	coluzzii	48h	Dec
2	791	Bama	coluzzii	48h	Dec
2	792	Bama	coluzzii	48h	Dec
2	793	Bama	coluzzii	48h	Dec
2	794	Bama	coluzzii	48h	Dec
2	795	Bama	coluzzii	48h	Dec
2	796	Bama	coluzzii	48h	Dec
2	797	Bama	coluzzii	48h	Dec
2	798	Bama	coluzzii	48h	Dec
2	799	Bama	coluzzii	48h	Dec
2	800	Bama	coluzzii	48h	Dec
2	801	Bama	coluzzii	48h	Dec
2	802	Bama	coluzzii	48h	Dec
2	803	Bama	coluzzii	48h	Dec
2	804	Bama	coluzzii	48h	Dec
2	805	Bama	coluzzii	48h	Dec
2	806	Bama	coluzzii	48h	Dec
2	807	Bama	coluzzii	48h	Dec
2	808	Bama	coluzzii	48h	Dec
2	809	Bama	coluzzii	48h	Dec
2	810	Bama	coluzzii	48h	Dec
2	811	Bama	coluzzii	48h	Dec
2	812	Bama	coluzzii	48h	Dec
2	813	Bama	coluzzii	48h	Dec
2	814	Bama	coluzzii	48h	Dec
2	815	Bama	coluzzii	48h	Dec
2	816	Bama	coluzzii	48h	Dec
2	817	Bama	coluzzii	48h	Dec
2	818	Bama	coluzzii	48h	Dec
2	819	Bama	coluzzii	48h	Dec
2	820	Bama	coluzzii	48h	Dec
2	821	Bama	coluzzii	48h	Dec
2	822	Bama	coluzzii	48h	Dec
2	823	Bama	coluzzii	48h	Dec
2	824	Bama	coluzzii	48h	Dec
2	825	Bama	coluzzii	48h	Dec
2	826	Bama	coluzzii	48h	Dec
2	827	Bama	coluzzii	48h	Dec
2	828	Bama	coluzzii	48h	Dec
2	829	Bama	coluzzii	48h	Dec
2	830	Bama	coluzzii	48h	Dec
2	831	Bama	coluzzii	48h	Dec
2	832	Bama	coluzzii	48h	Dec
2	833	Bama	coluzzii	48h	Dec
2	834	Bama	coluzzii	48h	Dec
2	835	Bama	coluzzii	48h	Dec
2	836	Bama	coluzzii	48h	Dec
2	837	Bama	coluzzii	48h	Dec
2	838	Bama	coluzzii	48h	Dec
2	839	Bama	coluzzii	48h	Dec
2	840	Bama	coluzzii	48h	Dec
2	841	Bama	coluzzii	48h	Dec
2	842	Bama	coluzzii	48h	Dec
2	843	Bama	coluzzii	48h	Dec
2	844	Bama	coluzzii	48h	Dec
2	845	Bama	coluzzii	48h	Dec
2	846	Bama	coluzzii	48h	Dec
2	847	Bama	coluzzii	48h	Dec
2	848	Bama	coluzzii	48h	Dec
2	849	Bama	coluzzii	48h	Dec
2	850	Bama	coluzzii	48h	Dec
2	851	Bama	coluzzii	48h	Dec
2	852	Bama	coluzzii	48h	Dec
2	853	Bama	coluzzii	48h	Dec
2	854	Bama	coluzzii	48h	Dec
2	855	Bama	coluzzii	48h	Dec
2	856	Bama	coluzzii	48h	Dec
2	857	Bama	coluzzii	48h	Dec
2	858	Bama	coluzzii	48h	Dec
2	859	Bama	coluzzii	48h	Dec
2	860	Bama	coluzzii	48h	Dec
2	861	Bama	coluzzii	48h	Dec
2	862	Bama	coluzzii	48h	Dec
2	863	Bama	coluzzii	48h	Dec
2	864	Bama	coluzzii	48h	Dec
2	865	Bama	coluzzii	48h	Dec
2	866	Bama	coluzzii	48h	Dec
2	867	Bama	coluzzii	48h	Dec
2	868	Bama	coluzzii	48h	Dec
2	869	Bama	coluzzii	48h	Dec
2	870	Bama	coluzzii	48h	Dec
2	871	Bama	coluzzii	48h	Dec
2	872	Bama	coluzzii	48h	Dec
2	873	Bama	coluzzii	48h	Dec
2	874	Bama	coluzzii	48h	Dec
2	875	Bama	coluzzii	48h	Dec
2	876	Bama	coluzzii	48h	Dec
2	877	Bama	coluzzii	48h	Dec
2	878	Bama	coluzzii	48h	Dec
2	879	Bama	coluzzii	48h	Dec
2	880	Bama	coluzzii	48h	Dec
2	881	Bama	coluzzii	48h	Dec
2	882	Bama	coluzzii	48h	Dec
2	883	Bama	coluzzii	48h	Dec
2	884	Bama	coluzzii	48h	Dec
2	885	Bama	coluzzii	48h	Dec
2	886	Bama	coluzzii	48h	Dec
2	887	Bama	coluzzii	48h	Dec
2	888	Bama	coluzzii	48h	Dec
2	889	Bama	coluzzii	48h	Dec
2	890	Bama	coluzzii	48h	Dec
2	891	Bama	coluzzii	48h	Dec
2	892	Bama	coluzzii	48h	Dec
2	893	Bama	coluzzii	48h	Dec
2	894	Bama	coluzzii	48h	Dec
2	895	Bama	coluzzii	48h	Dec
2	896	Bama	coluzzii	48h	Dec
2	897	Bama	coluzzii	48h	Dec
2	898	Bama	coluzzii	48h	Dec
2	899	Bama	coluzzii	48h	Dec
2	900	Bama	coluzzii	48h	Dec
2	901	Bama	coluzzii	48h	Dec
2	902	Bama	coluzzii	48h	Dec
2	903	Bama	coluzzii	48h	Dec
2	904	Bama	coluzzii	48h	Dec
2	905	Bama	coluzzii	48h	Dec
2	906	Bama	coluzzii	48h	Dec
2	907	Bama	coluzzii	48h	Dec
2	908	Bama	coluzzii	48h	Dec
2	909	Bama	coluzzii	48h	Dec
2	910	Bama	coluzzii	48h	Dec
2	911	Bama	coluzzii	48h	Dec
2	912	Bama	coluzzii	48h	Dec
2	913	Bama	coluzzii	48h	Dec
2	914	Bama	coluzzii	48h	Dec
2	915	Bama	coluzzii	48h	Dec
2	916	Bama	coluzzii	48h	Dec
2	917	Bama	coluzzii	48h	Dec
2	918	Bama	coluzzii	48h	Dec
2	919	Bama	coluzzii	48h	Dec
2	920	Bama	coluzzii	48h	Dec
2	921	Bama	coluzzii	48h	Dec
2	922	Bama	coluzzii	48h	Dec
2	923	Bama	coluzzii	48h	Dec
2	924	Bama	coluzzii	48h	Dec
2	925	Bama	coluzzii	48h	Dec
2	926	Bama	coluzzii	48h	Dec
2	927	Bama	coluzzii	48h	Dec
2	928	Bama	coluzzii	48h	Dec
2	929	Bama	coluzzii	48h	Dec
2	930	Bama	coluzzii	48h	Dec
2	931	Bama	coluzzii	48h	Dec
2	932	Bama	coluzzii	48h	Dec
2	933	Bama	coluzzii	48h	Dec
2	934	Bama	coluzzii	48h	Dec
2	935	Bama	coluzzii	48h	Dec
2	936	Bama	coluzzii	48h	Dec
2	937	Bama	coluzzii	48h	Dec
2	938	Bama	coluzzii	48h	Dec
2	939	Bama	coluzzii	48h	Dec
2	940	Bama	coluzzii	48h	Dec
2	941	Bama	coluzzii	48h	Dec
2	942	Bama	coluzzii	48h	Dec
2	943	Bama	coluzzii	48h	Dec
2	944	Bama	coluzzii	48h	Dec
2	945	Bama	coluzzii	48h	Dec
2	946	Bama	coluzzii	48h	Dec
2	947	Bama	coluzzii	48h	Dec
2	948	Bama	coluzzii	48h	Dec
2	949	Bama	coluzzii	48h	Dec
2	950	Bama	coluzzii	48h	Dec
2	951	Bama	coluzzii	48h	Dec
2	952	Bama	coluzzii	48h	Dec
2	953	Bama	coluzzii	48h	Dec
2	954	Bama	coluzzii	48h	Dec
2	955	Bama	coluzzii	48h	Dec
2	956	Bama	coluzzii	48h	Dec
2	957	Bama	coluzzii	48h	Dec
2	958	Bama	coluzzii	48h	Dec
2	959	Bama	coluzzii	48h	Dec
2	960	Bama	coluzzii	48h	Dec
2	961	Bama	coluzzii	48h	Dec
2	962	Bama	coluzzii	48h	Dec
2	963	Bama	coluzzii	48h	Dec
2	964	Bama	coluzzii	48h	Dec
2	965	Bama	coluzzii	48h	Dec
2	966	Bama	coluzzii	48h	Dec
2	967	Bama	coluzzii	48h	Dec
2	968	Bama	coluzzii	48h	Dec
2	969	Bama	coluzzii	48h	Dec
2	970	Bama	coluzzii	48h	Dec
2	971	Bama	coluzzii	48h	Dec
2	972	Bama	coluzzii	48h	Dec
2	973	Bama	coluzzii	48h	Dec
2	974	Bama	coluzzii	48h	Dec
2	975	Bama	coluzzii	48h	Dec
2	976	Bama	coluzzii	48h	Dec
2	977	Bama	coluzzii	48h	Dec
2	978	Bama	coluzzii	48h	Dec
2	979	Bama	coluzzii	48h	Dec
2	980	Bama	coluzzii	48h	Dec
2	981	Bama	coluzzii	48h	Dec
2	982	Bama	coluzzii	48h	Dec
2	983	Bama	coluzzii	48h	Dec
2	984	Bama	coluzzii	48h	Dec
2	985	Bama	coluzzii	48h	Dec
2	986	Bama	coluzzii	48h	Dec
2	987	Bama	coluzzii	48h	Dec
2	988	Bama	coluzzii	48h	Dec
2	989	Bama	coluzzii	48h	Dec
2	990	Bama	coluzzii	48h	Dec
2	991	Bama	coluzzii	48h	Dec
2	992	Bama	coluzzii	48h	Dec
2	993	Bama	coluzzii	48h	Dec
2	994	Bama	coluzzii	48h	Dec
2	995	Bama	coluzzii	48h	Dec
2	996	Bama	coluzzii	48h	Dec
3	997	Bama	coluzzii	48h	Dec
3	998	Bama	coluzzii	48h	Dec
3	999	Bama	coluzzii	48h	Dec
3	1000	Bama	coluzzii	48h	Dec
3	1001	Bama	coluzzii	48h	Dec
3	1002	Bama	coluzzii	48h	Dec
3	1003	Bama	coluzzii	48h	Dec
3	1004	Bama	coluzzii	48h	Dec
3	1005	Bama	coluzzii	48h	Dec
3	1006	Bama	coluzzii	48h	Dec
3	1007	Bama	coluzzii	48h	Dec
3	1008	Bama	coluzzii	48h	Dec
3	1009	Bama	coluzzii	48h	Dec
3	1010	Bama	coluzzii	48h	Dec
3	1011	Bama	coluzzii	48h	Dec
3	1012	Bama	coluzzii	48h	Dec
3	1013	Bama	coluzzii	48h	Dec
3	1014	Bama	coluzzii	48h	Dec
3	1015	Bama	coluzzii	48h	Dec
3	1016	Bama	coluzzii	48h	Dec
3	1017	Bama	coluzzii	48h	Dec
3	1018	Bama	coluzzii	48h	Dec
3	1019	Bama	coluzzii	48h	Dec
3	1020	Bama	coluzzii	48h	Dec
3	1021	Bama	coluzzii	48h	Dec
3	1022	Bama	coluzzii	48h	Dec
3	1023	Bama	coluzzii	48h	Dec
3	1024	Bama	coluzzii	48h	Dec
3	1025	Bama	coluzzii	48h	Dec
3	1026	Bama	coluzzii	48h	Dec
3	1027	Bama	coluzzii	48h	Dec
3	1028	Bama	coluzzii	48h	Dec
3	1029	Bama	coluzzii	48h	Dec
3	1030	Bama	coluzzii	48h	Dec
3	1031	Bama	coluzzii	48h	Dec
3	1032	Bama	coluzzii	48h	Dec
3	1033	Bama	coluzzii	48h	Dec
3	1034	Bama	coluzzii	48h	Dec
3	1035	Bama	coluzzii	48h	Dec
3	1036	Bama	coluzzii	48h	Dec
3	1037	Bama	coluzzii	48h	Dec
3	1038	Bama	coluzzii	48h	Dec
3	1039	Bama	coluzzii	48h	Dec
3	1040	Bama	coluzzii	48h	Dec
3	1041	Bama	coluzzii	48h	Dec
3	1042	Bama	coluzzii	48h	Dec
3	1043	Bama	coluzzii	48h	Dec
3	1044	Bama	coluzzii	48h	Dec
3	1045	Bama	coluzzii	48h	Dec
3	1046	Bama	coluzzii	48h	Dec
3	1047	Bama	coluzzii	48h	Dec
3	1048	Bama	coluzzii	48h	Dec
3	1049	Bama	coluzzii	48h	Dec
3	1050	Bama	coluzzii	48h	Dec
3	1051	Bama	coluzzii	48h	Dec
3	1052	Bama	coluzzii	48h	Dec
3	1053	Bama	coluzzii	48h	Dec
3	1054	Bama	coluzzii	48h	Dec
3	1055	Bama	coluzzii	48h	Dec
3	1056	Bama	coluzzii	48h	Dec
3	1057	Bama	coluzzii	48h	Dec
3	1058	Bama	coluzzii	48h	Dec
3	1059	Bama	coluzzii	48h	Dec
3	1060	Bama	coluzzii	48h	Dec
3	1061	Bama	coluzzii	48h	Dec
3	1062	Bama	coluzzii	48h	Dec
3	1063	Bama	coluzzii	48h	Dec
3	1064	Bama	coluzzii	48h	Dec
3	1065	Bama	coluzzii	48h	Dec
3	1066	Bama	coluzzii	48h	Dec
3	1067	Bama	coluzzii	48h	Dec
3	1068	Bama	coluzzii	48h	Dec
3	1069	Bama	coluzzii	48h	Dec
3	1070	Bama	coluzzii	48h	Dec
3	1071	Bama	coluzzii	48h	Dec
3	1072	Bama	coluzzii	48h	Dec
3	1073	Bama	coluzzii	48h	Dec
3	1074	Bama	coluzzii	48h	Dec
3	1075	Bama	coluzzii	48h	Dec
3	1076	Bama	coluzzii	48h	Dec
3	1077	Bama	coluzzii	48h	Dec
3	1078	Bama	coluzzii	48h	Dec
3	1079	Bama	coluzzii	48h	Dec
3	1080	Bama	coluzzii	48h	Dec
3	1081	Bama	coluzzii	48h	Dec
3	1082	Bama	coluzzii	48h	Dec
3	1083	Bama	coluzzii	48h	Dec
3	1084	Bama	coluzzii	48h	Dec
3	1085	Bama	coluzzii	48h	Dec
3	1086	Bama	coluzzii	48h	Dec
3	1087	Bama	coluzzii	48h	Dec
3	1088	Bama	coluzzii	48h	Dec
3	1089	Bama	coluzzii	48h	Dec
3	1090	Bama	coluzzii	48h	Dec
3	1091	Bama	coluzzii	48h	Dec
3	1092	Bama	coluzzii	48h	Dec
3	1093	Bama	coluzzii	48h	Dec
3	1094	Bama	coluzzii	48h	Dec
3	1095	Bama	coluzzii	48h	Dec
3	1096	Bama	coluzzii	48h	Dec
3	1097	Bama	coluzzii	48h	Dec
3	1098	Bama	coluzzii	48h	Dec
3	1099	Bama	coluzzii	48h	Dec
3	1100	Bama	coluzzii	48h	Dec
3	1101	Bama	coluzzii	48h	Dec
3	1102	Bama	coluzzii	48h	Dec
3	1103	Bama	coluzzii	48h	Dec
3	1104	Bama	coluzzii	48h	Dec
3	1105	Bama	coluzzii	48h	Dec
3	1106	Bama	coluzzii	48h	Dec
3	1107	Bama	coluzzii	48h	Dec
3	1108	Bama	coluzzii	48h	Dec
3	1109	Bama	coluzzii	48h	Dec
3	1110	Bama	coluzzii	48h	Dec
3	1111	Bama	coluzzii	48h	Dec
3	1112	Bama	coluzzii	48h	Dec
3	1113	Bama	coluzzii	48h	Dec
3	1114	Bama	coluzzii	48h	Dec
3	1115	Bama	coluzzii	48h	Dec
3	1116	Bama	coluzzii	48h	Dec
3	1117	Bama	coluzzii	48h	Dec
3	1118	Bama	coluzzii	48h	Dec
3	1119	Bama	coluzzii	48h	Dec
3	1120	Bama	coluzzii	48h	Dec
3	1121	Bama	coluzzii	48h	Dec
3	1122	Bama	coluzzii	48h	Dec
3	1123	Bama	coluzzii	48h	Dec
3	1124	Bama	coluzzii	48h	Dec
3	1125	Bama	coluzzii	48h	Dec
3	1126	Bama	coluzzii	48h	Dec
3	1127	Bama	coluzzii	48h	Dec
3	1128	Bama	coluzzii	48h	Dec
3	1129	Bama	coluzzii	48h	Dec
3	1130	Bama	coluzzii	48h	Dec
3	1131	Bama	coluzzii	48h	Dec
3	1132	Bama	coluzzii	48h	Dec
3	1133	Bama	coluzzii	48h	Dec
3	1134	Bama	coluzzii	48h	Dec
3	1135	Bama	coluzzii	48h	Dec
3	1136	Bama	coluzzii	48h	Dec
3	1137	Bama	coluzzii	48h	Dec
3	1138	Bama	coluzzii	48h	Dec
3	1139	Bama	coluzzii	48h	Dec
3	1140	Bama	coluzzii	48h	Dec
3	1141	Bama	coluzzii	48h	Dec
3	1142	Bama	coluzzii	48h	Dec
3	1143	Bama	coluzzii	48h	Dec
3	1144	Bama	coluzzii	48h	Dec
3	1145	Bama	coluzzii	48h	Dec
3	1146	Bama	coluzzii	48h	Dec
3	1147	Bama	coluzzii	48h	Dec
3	1148	Bama	coluzzii	48h	Dec
3	1149	Bama	coluzzii	48h	Dec
3	1150	Bama	coluzzii	48h	Dec
3	1151	Bama	coluzzii	48h	Dec
3	1152	Bama	coluzzii	48h	Dec
3	1153	Bama	coluzzii	48h	Dec
3	1154	Bama	coluzzii	48h	Dec
3	1155	Bama	coluzzii	48h	Dec
3	1156	Bama	coluzzii	48h	Dec
3	1157	Bama	coluzzii	48h	Dec
3	1158	Bama	coluzzii	48h	Dec
3	1159	Bama	coluzzii	48h	Dec
3	1160	Bama	coluzzii	48h	Dec
3	1161	Bama	coluzzii	48h	Dec
3	1162	Bama	coluzzii	48h	Dec
3	1163	Bama	coluzzii	48h	Dec
3	1164	Bama	coluzzii	48h	Dec
3	1165	Bama	coluzzii	48h	Dec
3	1166	Bama	coluzzii	48h	Dec
3	1167	Bama	coluzzii	48h	Dec
3	1168	Bama	coluzzii	48h	Dec
3	1169	Bama	coluzzii	48h	Dec
3	1170	Bama	coluzzii	48h	Dec
3	1171	Bama	coluzzii	48h	Dec
3	1172	Bama	coluzzii	48h	Dec
3	1173	Bama	coluzzii	48h	Dec
3	1174	Bama	coluzzii	48h	Dec
3	1175	Bama	coluzzii	48h	Dec
3	1176	Bama	coluzzii	48h	Dec
3	1177	Bama	coluzzii	48h	Dec
3	1178	Bama	coluzzii	48h	Dec
3	1179	Bama	coluzzii	48h	Dec
3	1180	Bama	coluzzii	48h	Dec
3	1181	Bama	coluzzii	48h	Dec
3	1182	Bama	coluzzii	48h	Dec
3	1183	Bama	coluzzii	48h	Dec
3	1184	Bama	coluzzii	72h	Dec
3	1185	Bama	coluzzii	72h	Dec
3	1186	Bama	coluzzii	72h	Dec
3	1187	Bama	coluzzii	72h	Dec
3	1188	Bama	coluzzii	72h	Dec
3	1189	Bama	coluzzii	72h	Dec
3	1190	Bama	coluzzii	72h	Dec
3	1191	Bama	coluzzii	72h	Dec
3	1192	Bama	coluzzii	72h	Dec
3	1193	Bama	coluzzii	72h	Dec
3	1194	Bama	coluzzii	72h	Dec
3	1195	Bama	coluzzii	72h	Dec
3	1196	Bama	coluzzii	72h	Dec
3	1197	Bama	coluzzii	72h	Dec
3	1198	Bama	coluzzii	72h	Dec
3	1199	Bama	coluzzii	72h	Dec
3	1200	Bama	coluzzii	72h	Dec
3	1201	Bama	coluzzii	72h	Dec
3	1202	Bama	coluzzii	72h	Dec
3	1203	Bama	coluzzii	72h	Dec
3	1204	Bama	coluzzii	72h	Dec
3	1205	Bama	coluzzii	72h	Dec
3	1206	Bama	coluzzii	72h	Dec
3	1207	Bama	coluzzii	72h	Dec
3	1208	Bama	coluzzii	72h	Dec
3	1209	Bama	coluzzii	72h	Dec
3	1210	Bama	coluzzii	72h	Dec
3	1211	Bama	coluzzii	72h	Dec
3	1212	Bama	coluzzii	72h	Dec
3	1213	Bama	coluzzii	72h	Dec
3	1214	Bama	coluzzii	72h	Dec
3	1215	Bama	coluzzii	72h	Dec
3	1216	Bama	coluzzii	72h	Dec
3	1217	Bama	coluzzii	72h	Dec
3	1218	Bama	coluzzii	72h	Dec
3	1219	Bama	coluzzii	72h	Dec
3	1220	Bama	coluzzii	72h	Dec
3	1221	Bama	coluzzii	72h	Dec
3	1222	Bama	coluzzii	72h	Dec
3	1223	Bama	coluzzii	72h	Dec
3	1224	Bama	coluzzii	72h	Dec
3	1225	Bama	coluzzii	72h	Dec
3	1226	Bama	coluzzii	72h	Dec
3	1227	Bama	coluzzii	72h	Dec
3	1228	Bama	coluzzii	72h	Dec
3	1229	Bama	coluzzii	72h	Dec
3	1230	Bama	coluzzii	72h	Dec
3	1231	Bama	coluzzii	72h	Dec
3	1232	Bama	coluzzii	72h	Dec
3	1233	Bama	coluzzii	72h	Dec
3	1234	Bama	coluzzii	72h	Dec
3	1235	Bama	coluzzii	72h	Dec
3	1236	Bama	coluzzii	72h	Dec
3	1237	Bama	coluzzii	72h	Dec
3	1238	Bama	coluzzii	72h	Dec
3	1239	Bama	coluzzii	72h	Dec
3	1240	Bama	coluzzii	72h	Dec
3	1241	Bama	coluzzii	72h	Dec
3	1242	Bama	coluzzii	72h	Dec
3	1243	Bama	coluzzii	72h	Dec
3	1244	Bama	coluzzii	72h	Dec
3	1245	Bama	coluzzii	72h	Dec
3	1246	Bama	coluzzii	72h	Dec
3	1247	Bama	coluzzii	72h	Dec
3	1248	Bama	coluzzii	72h	Dec
3	1249	Bama	coluzzii	72h	Dec
3	1250	Bama	coluzzii	72h	Dec
3	1251	Bama	coluzzii	72h	Dec
3	1252	Bama	coluzzii	72h	Dec
3	1253	Bama	coluzzii	72h	Dec
3	1254	Bama	coluzzii	72h	Dec
3	1255	Bama	coluzzii	72h	Dec
3	1256	Bama	coluzzii	72h	Dec
3	1257	Bama	coluzzii	72h	Dec
3	1258	Bama	coluzzii	72h	Dec
3	1259	Bama	coluzzii	72h	Dec
3	1260	Bama	coluzzii	72h	Dec
3	1261	Bama	coluzzii	72h	Dec
3	1262	Bama	coluzzii	72h	Dec
3	1263	Bama	coluzzii	72h	Dec
3	1264	Bama	coluzzii	72h	Dec
3	1265	Bama	coluzzii	72h	Dec
3	1266	Bama	coluzzii	72h	Dec
3	1267	Bama	coluzzii	72h	Dec
3	1268	Bama	coluzzii	72h	Dec
3	1269	Bama	coluzzii	72h	Dec
3	1270	Bama	coluzzii	72h	Dec
3	1271	Bama	coluzzii	72h	Dec
3	1272	Bama	coluzzii	72h	Dec
3	1273	Bama	coluzzii	72h	Dec
3	1274	Bama	coluzzii	72h	Dec
3	1275	Bama	coluzzii	72h	Dec
3	1276	Bama	coluzzii	72h	Dec
3	1277	Bama	coluzzii	72h	Dec
3	1278	Bama	coluzzii	72h	Dec
3	1279	Bama	coluzzii	72h	Dec
3	1280	Bama	coluzzii	72h	Dec
3	1281	Bama	coluzzii	72h	Dec
3	1282	Bama	coluzzii	72h	Dec
3	1283	Bama	coluzzii	72h	Dec
3	1284	Bama	coluzzii	72h	Dec
3	1285	Bama	coluzzii	72h	Dec
3	1286	Bama	coluzzii	72h	Dec
3	1287	Bama	coluzzii	72h	Dec
3	1288	Bama	coluzzii	72h	Dec
3	1289	Bama	coluzzii	72h	Dec
3	1290	Bama	coluzzii	72h	Dec
3	1291	Bama	coluzzii	72h	Dec
3	1292	Bama	coluzzii	72h	Dec
3	1293	Bama	coluzzii	72h	Dec
3	1294	Bama	coluzzii	72h	Dec
3	1295	Bama	coluzzii	72h	Dec
3	1296	Bama	coluzzii	72h	Dec
3	1297	Bama	coluzzii	72h	Dec
3	1298	Bama	coluzzii	72h	Dec
3	1299	Bama	coluzzii	72h	Dec
3	1300	Bama	coluzzii	72h	Dec
3	1301	Bama	coluzzii	72h	Dec
3	1302	Bama	coluzzii	72h	Dec
3	1303	Bama	coluzzii	72h	Dec
3	1304	Bama	coluzzii	72h	Dec
3	1305	Bama	coluzzii	72h	Dec
3	1306	Bama	coluzzii	72h	Dec
3	1307	Bama	coluzzii	72h	Dec
3	1308	Bama	coluzzii	72h	Dec
3	1309	Bama	coluzzii	72h	Dec
3	1310	Bama	coluzzii	72h	Dec
3	1311	Bama	coluzzii	72h	Dec
3	1312	Bama	coluzzii	72h	Dec
3	1313	Bama	coluzzii	72h	Dec
3	1314	Bama	coluzzii	72h	Dec
3	1315	Bama	coluzzii	72h	Dec
3	1316	Bama	coluzzii	72h	Dec
3	1317	Bama	coluzzii	72h	Dec
3	1318	Bama	coluzzii	72h	Dec
3	1319	Bama	coluzzii	72h	Dec
3	1320	Bama	coluzzii	72h	Dec
3	1321	Bama	coluzzii	72h	Dec
3	1322	Bama	coluzzii	72h	Dec
3	1323	Bama	coluzzii	72h	Dec
3	1324	Bama	coluzzii	72h	Dec
3	1325	Bama	coluzzii	72h	Dec
3	1326	Bama	coluzzii	72h	Dec
3	1327	Bama	coluzzii	72h	Dec
3	1328	Bama	coluzzii	72h	Dec
3	1329	Bama	coluzzii	72h	Dec
3	1330	Bama	coluzzii	72h	Dec
3	1331	Bama	coluzzii	72h	Dec
3	1332	Bama	coluzzii	72h	Dec
3	1333	Bama	coluzzii	72h	Dec
3	1334	Bama	coluzzii	72h	Dec
3	1335	Bama	coluzzii	72h	Dec
3	1336	Bama	coluzzii	72h	Dec
3	1337	Bama	coluzzii	72h	Dec
3	1338	Bama	coluzzii	72h	Dec
3	1339	Bama	coluzzii	72h	Dec
3	1340	Bama	coluzzii	72h	Dec
3	1341	Bama	coluzzii	72h	Dec
3	1342	Bama	coluzzii	72h	Dec
3	1343	Bama	coluzzii	72h	Dec
3	1344	Bama	coluzzii	72h	Dec
3	1345	Bama	coluzzii	72h	Dec
3	1346	Bama	coluzzii	72h	Dec
3	1347	Bama	coluzzii	72h	Dec
3	1348	Bama	coluzzii	72h	Dec
3	1349	Bama	coluzzii	72h	Dec
3	1350	Bama	coluzzii	72h	Dec
3	1351	Bama	coluzzii	72h	Dec
3	1352	Bama	coluzzii	72h	Dec
3	1353	Bama	coluzzii	72h	Dec
3	1354	Bama	coluzzii	72h	Dec
3	1355	Bama	coluzzii	72h	Dec
3	1356	Bama	coluzzii	72h	Dec
3	1357	Bama	coluzzii	72h	Dec
3	1358	Bama	coluzzii	72h	Dec
3	1359	Bama	coluzzii	72h	Dec
3	1360	Bama	coluzzii	72h	Dec
3	1361	Bama	coluzzii	72h	Dec
3	1362	Bama	coluzzii	72h	Dec
3	1363	Bama	coluzzii	72h	Dec
3	1364	Bama	coluzzii	72h	Dec
3	1365	Bama	coluzzii	72h	Dec
3	1366	Bama	coluzzii	72h	Dec
3	1367	Bama	coluzzii	72h	Dec
3	1368	Bama	coluzzii	72h	Dec
3	1369	Bama	coluzzii	72h	Dec
3	1370	Bama	coluzzii	72h	Dec
3	1371	Bama	coluzzii	72h	Dec
3	1372	Bama	coluzzii	72h	Dec
3	1373	Bama	coluzzii	72h	Dec
3	1374	Bama	coluzzii	72h	Dec
3	1375	Bama	coluzzii	72h	Dec
3	1376	Bama	coluzzii	72h	Dec
3	1377	Bama	coluzzii	72h	Dec
3	1378	Bama	coluzzii	72h	Dec
3	1379	Bama	coluzzii	72h	Dec
3	1380	Bama	coluzzii	72h	Dec
3	1381	Bama	coluzzii	72h	Dec
3	1382	Bama	coluzzii	72h	Dec
3	1383	Bama	coluzzii	72h	Dec
3	1384	Bama	coluzzii	72h	Dec
3	1385	Bama	coluzzii	72h	Dec
3	1386	Bama	coluzzii	72h	Dec
3	1387	Bama	coluzzii	72h	Dec
3	1388	Bama	coluzzii	72h	Dec
3	1389	Bama	coluzzii	72h	Dec
3	1390	Bama	coluzzii	72h	Dec
3	1391	Bama	coluzzii	72h	Dec
3	1392	Bama	coluzzii	72h	Dec
3	1393	Bama	coluzzii	72h	Dec
3	1394	Bama	coluzzii	72h	Dec
3	1395	Bama	coluzzii	72h	Dec
3	1396	Bama	coluzzii	72h	Dec
3	1397	Bama	coluzzii	72h	Dec
3	1398	Bama	coluzzii	72h	Dec
3	1399	Bama	coluzzii	72h	Dec
3	1400	Bama	coluzzii	72h	Dec
3	1401	Bama	coluzzii	72h	Dec
3	1402	Bama	coluzzii	72h	Dec
3	1403	Bama	coluzzii	72h	Dec
3	1404	Bama	coluzzii	72h	Dec
3	1405	Bama	coluzzii	72h	Dec
3	1406	Bama	coluzzii	72h	Dec
3	1407	Bama	coluzzii	72h	Dec
3	1408	Bama	coluzzii	72h	Dec
3	1409	Bama	coluzzii	72h	Dec
3	1410	Bama	coluzzii	72h	Dec
3	1411	Bama	coluzzii	72h	Dec
3	1412	Bama	coluzzii	72h	Dec
3	1413	Bama	coluzzii	72h	Dec
3	1414	Bama	coluzzii	72h	Dec
3	1415	Bama	coluzzii	72h	Dec
3	1416	Bama	coluzzii	72h	Dec
3	1417	Bama	coluzzii	72h	Dec
3	1418	Bama	coluzzii	72h	Dec
3	1419	Bama	coluzzii	72h	Dec
3	1420	Bama	coluzzii	72h	Dec
3	1421	Bama	coluzzii	72h	Dec
3	1422	Bama	coluzzii	72h	Dec
3	1423	Bama	coluzzii	72h	Dec
3	1424	Bama	coluzzii	72h	Dec
3	1425	Bama	coluzzii	72h	Dec
3	1426	Bama	coluzzii	72h	Dec
3	1427	Bama	coluzzii	72h	Dec
3	1428	Bama	coluzzii	72h	Dec
3	1429	Bama	coluzzii	72h	Dec
3	1430	Bama	coluzzii	72h	Dec
3	1431	Bama	coluzzii	72h	Dec
3	1432	Bama	coluzzii	72h	Dec
3	1433	Bama	coluzzii	72h	Dec
3	1434	Bama	coluzzii	72h	Dec
3	1435	Bama	coluzzii	72h	Dec
3	1436	Bama	coluzzii	72h	Dec
3	1437	Bama	coluzzii	72h	Dec
3	1438	Bama	coluzzii	72h	Dec
3	1439	Bama	coluzzii	72h	Dec
3	1440	Bama	coluzzii	72h	Dec
3	1441	Bama	coluzzii	72h	Dec
3	1442	Bama	coluzzii	72h	Dec
3	1443	Bama	coluzzii	72h	Dec
3	1444	Bama	coluzzii	72h	Dec
3	1445	Bama	coluzzii	72h	Dec
3	1446	Bama	coluzzii	72h	Dec
3	1447	Bama	coluzzii	72h	Dec
3	1448	Bama	coluzzii	72h	Dec
3	1449	Bama	coluzzii	72h	Dec
3	1450	Bama	coluzzii	72h	Dec
3	1451	Bama	coluzzii	72h	Dec
3	1452	Bama	coluzzii	72h	Dec
3	1453	Bama	coluzzii	72h	Dec
3	1454	Bama	coluzzii	72h	Dec
3	1455	Bama	coluzzii	72h	Dec
3	1456	Bama	coluzzii	72h	Dec
3	1457	Bama	coluzzii	72h	Dec
3	1458	Bama	coluzzii	72h	Dec
3	1459	Bama	coluzzii	72h	Dec
3	1460	Bama	coluzzii	72h	Dec
3	1461	Bama	coluzzii	72h	Dec
3	1462	Bama	coluzzii	72h	Dec
3	1463	Bama	coluzzii	72h	Dec
3	1464	Bama	coluzzii	72h	Dec
3	1465	Bama	coluzzii	72h	Dec
3	1466	Bama	coluzzii	72h	Dec
3	1467	Bama	coluzzii	72h	Dec
3	1468	Bama	coluzzii	72h	Dec
3	1469	Bama	coluzzii	72h	Dec
3	1470	Bama	coluzzii	72h	Dec
3	1471	Bama	coluzzii	72h	Dec
3	1472	Bama	coluzzii	72h	Dec
3	1473	Bama	coluzzii	72h	Dec
3	1474	Bama	coluzzii	72h	Dec
3	1475	Bama	coluzzii	72h	Dec
3	1476	Bama	coluzzii	72h	Dec
3	1477	Bama	coluzzii	72h	Dec
3	1478	Bama	coluzzii	72h	Dec
3	1479	Bama	coluzzii	72h	Dec
3	1480	Bama	coluzzii	72h	Dec
3	1481	Bama	coluzzii	72h	Dec
3	1482	Bama	coluzzii	72h	Dec
3	1483	Bama	coluzzii	72h	Dec
3	1484	Bama	coluzzii	72h	Dec
3	1485	Bama	coluzzii	72h	Dec
3	1486	Bama	coluzzii	72h	Dec
3	1487	Bama	coluzzii	72h	Dec
3	1488	Bama	coluzzii	72h	Dec
3	1489	Bama	coluzzii	72h	Dec
3	1490	Bama	coluzzii	72h	Dec
3	1491	Bama	coluzzii	72h	Dec
3	1492	Bama	coluzzii	72h	Dec
3	1493	Bama	coluzzii	72h	Dec
3	1494	Bama	coluzzii	72h	Dec
3	1495	Bama	coluzzii	72h	Dec
3	1496	Bama	coluzzii	72h	Dec
3	1497	Bama	coluzzii	72h	Dec
3	1498	Bama	coluzzii	72h	Dec
3	1499	Bama	coluzzii	72h	Dec
3	1500	Bama	coluzzii	72h	Dec
3	1501	Bama	coluzzii	72h	Dec
3	1502	Bama	coluzzii	72h	Dec
3	1503	Bama	coluzzii	72h	Dec
3	1504	Bama	coluzzii	72h	Dec
3	1505	Bama	coluzzii	72h	Dec
3	1506	Bama	coluzzii	72h	Dec
3	1507	Bama	coluzzii	72h	Dec
3	1508	Bama	coluzzii	72h	Dec
3	1509	Bama	coluzzii	72h	Dec
3	1510	Bama	coluzzii	72h	Dec
3	1511	Bama	coluzzii	72h	Dec
3	1512	Bama	coluzzii	72h	Dec
3	1513	Bama	coluzzii	72h	Dec
3	1514	Bama	coluzzii	72h	Dec
3	1515	Bama	coluzzii	72h	Dec
3	1516	Bama	coluzzii	72h	Dec
3	1517	Bama	coluzzii	72h	Dec
3	1518	Bama	coluzzii	72h	Dec
3	1519	Bama	coluzzii	72h	Dec
3	1520	Bama	coluzzii	72h	Dec
3	1521	Bama	coluzzii	72h	Dec
3	1522	Bama	coluzzii	72h	Dec
3	1523	Bama	coluzzii	72h	Dec
3	1524	Bama	coluzzii	72h	Dec
3	1525	Bama	coluzzii	72h	Dec
3	1526	Bama	coluzzii	72h	Dec
3	1527	Bama	coluzzii	72h	Dec
3	1528	Bama	coluzzii	72h	Dec
3	1529	Bama	coluzzii	72h	Dec
4	1530	Bama	coluzzii	72h	Dec
4	1531	Bama	coluzzii	72h	Dec
4	1532	Bama	coluzzii	72h	Dec
4	1533	Bama	coluzzii	72h	Dec
4	1534	Bama	coluzzii	72h	Dec
4	1535	Bama	coluzzii	72h	Dec
4	1536	Bama	coluzzii	72h	Dec
4	1537	Bama	coluzzii	72h	Dec
4	1538	Bama	coluzzii	72h	Dec
4	1539	Bama	coluzzii	72h	Dec
4	1540	Bama	coluzzii	72h	Dec
4	1541	Bama	coluzzii	72h	Dec
4	1542	Bama	coluzzii	72h	Dec
4	1543	Bama	coluzzii	72h	Dec
4	1544	Bama	coluzzii	72h	Dec
4	1545	Bama	coluzzii	72h	Dec
4	1546	Bama	coluzzii	72h	Dec
4	1547	Bama	coluzzii	72h	Dec
4	1548	Bama	coluzzii	72h	Dec
4	1549	Bama	coluzzii	72h	Dec
4	1550	Bama	coluzzii	72h	Dec
4	1551	Bama	coluzzii	72h	Dec
4	1552	Bama	coluzzii	72h	Dec
4	1553	Bama	coluzzii	72h	Dec
4	1554	Bama	coluzzii	72h	Dec
4	1555	Bama	coluzzii	72h	Dec
4	1556	Bama	coluzzii	72h	Dec
4	1557	Bama	coluzzii	72h	Dec
4	1558	Bama	coluzzii	72h	Dec
4	1559	Bama	coluzzii	72h	Dec
4	1560	Bama	coluzzii	72h	Dec
4	1561	Bama	coluzzii	72h	Dec
4	1562	Bama	coluzzii	72h	Dec
4	1563	Bama	coluzzii	72h	Dec
4	1564	Bama	coluzzii	72h	Dec
4	1565	Bama	coluzzii	72h	Dec
4	1566	Bama	coluzzii	72h	Dec
4	1567	Bama	coluzzii	72h	Dec
4	1568	Bama	coluzzii	72h	Dec
4	1569	Bama	coluzzii	72h	Dec
4	1570	Bama	coluzzii	72h	Dec
4	1571	Bama	coluzzii	72h	Dec
4	1572	Bama	coluzzii	72h	Dec
4	1573	Bama	coluzzii	72h	Dec
4	1574	Bama	coluzzii	72h	Dec
4	1575	Bama	coluzzii	72h	Dec
4	1576	Bama	coluzzii	72h	Dec
4	1577	Bama	coluzzii	72h	Dec
4	1578	Bama	coluzzii	72h	Dec
4	1579	Bama	coluzzii	72h	Dec
4	1580	Bama	coluzzii	72h	Dec
4	1581	Bama	coluzzii	72h	Dec
4	1582	Bama	coluzzii	72h	Dec
4	1583	Bama	coluzzii	72h	Dec
4	1584	Bama	coluzzii	72h	Dec
4	1585	Bama	coluzzii	72h	Dec
4	1586	Bama	coluzzii	72h	Dec
4	1587	Bama	coluzzii	72h	Dec
4	1588	Bama	coluzzii	72h	Dec
4	1589	Bama	coluzzii	72h	Dec
4	1590	Bama	coluzzii	72h	Dec
4	1591	Bama	coluzzii	72h	Dec
4	1592	Bama	coluzzii	72h	Dec
4	1593	Bama	coluzzii	72h	Dec
4	1594	Bama	coluzzii	72h	Dec
4	1595	Bama	coluzzii	72h	Dec
4	1596	Bama	coluzzii	72h	Dec
4	1597	Bama	coluzzii	72h	Dec
4	1598	Bama	coluzzii	72h	Dec
4	1599	Bama	coluzzii	72h	Dec
4	1600	Bama	coluzzii	72h	Dec
4	1601	Bama	coluzzii	72h	Dec
4	1602	Bama	coluzzii	72h	Dec
4	1603	Bama	coluzzii	72h	Dec
4	1604	Bama	coluzzii	72h	Dec
4	1605	Bama	coluzzii	72h	Dec
4	1606	Bama	coluzzii	72h	Dec
4	1607	Bama	coluzzii	72h	Dec
4	1608	Bama	coluzzii	72h	Dec
4	1609	Bama	coluzzii	72h	Dec
4	1610	Bama	coluzzii	72h	Dec
4	1611	Bama	coluzzii	72h	Dec
4	1612	Bama	coluzzii	72h	Dec
4	1613	Bama	coluzzii	72h	Dec
4	1614	Bama	coluzzii	72h	Dec
4	1615	Bama	coluzzii	72h	Dec
4	1616	Bama	coluzzii	72h	Dec
4	1617	Bama	coluzzii	72h	Dec
4	1618	Bama	coluzzii	72h	Dec
4	1619	Bama	coluzzii	72h	Dec
4	1620	Bama	coluzzii	72h	Dec
4	1621	Bama	coluzzii	72h	Dec
4	1622	Bama	coluzzii	72h	Dec
4	1623	Bama	coluzzii	72h	Dec
4	1624	Bama	coluzzii	72h	Dec
4	1625	Bama	coluzzii	72h	Dec
4	1626	Bama	coluzzii	72h	Dec
4	1627	Bama	coluzzii	72h	Dec
4	1628	Bama	coluzzii	72h	Dec
4	1629	Bama	coluzzii	72h	Dec
4	1630	Bama	coluzzii	72h	Dec
4	1631	Bama	coluzzii	72h	Dec
4	1632	Bama	coluzzii	72h	Dec
4	1633	Bama	coluzzii	72h	Dec
4	1634	Bama	coluzzii	72h	Dec
4	1635	Bama	coluzzii	72h	Dec
4	1636	Bama	coluzzii	72h	Dec
4	1637	Bama	coluzzii	72h	Dec
4	1638	Bama	coluzzii	72h	Dec
4	1639	Bama	coluzzii	72h	Dec
4	1640	Bama	coluzzii	72h	Dec
4	1641	Bama	coluzzii	72h	Dec
4	1642	Bama	coluzzii	72h	Dec
4	1643	Bama	coluzzii	72h	Dec
4	1644	Bama	coluzzii	72h	Dec
4	1645	Bama	coluzzii	72h	Dec
4	1646	Bama	coluzzii	72h	Dec
4	1647	Bama	coluzzii	72h	Dec
4	1648	Bama	coluzzii	72h	Dec
4	1649	Bama	coluzzii	72h	Dec
4	1650	Bama	coluzzii	72h	Dec
4	1651	Bama	coluzzii	72h	Dec
4	1652	Bama	coluzzii	72h	Dec
4	1653	Bama	coluzzii	72h	Dec
4	1654	Bama	coluzzii	72h	Dec
4	1655	Bama	coluzzii	72h	Dec
4	1656	Bama	coluzzii	72h	Dec
4	1657	Bama	coluzzii	72h	Dec
4	1658	Bama	coluzzii	72h	Dec
4	1659	Bama	coluzzii	72h	Dec
4	1660	Bama	coluzzii	72h	Dec
4	1661	Bama	coluzzii	72h	Dec
4	1662	Bama	coluzzii	72h	Dec
4	1663	Bama	coluzzii	72h	Dec
4	1664	Bama	coluzzii	72h	Dec
4	1665	Bama	coluzzii	72h	Dec
4	1666	Bama	coluzzii	72h	Dec
4	1667	Bama	coluzzii	72h	Dec
4	1668	Bama	coluzzii	72h	Dec
4	1669	Bama	coluzzii	72h	Dec
4	1670	Bama	coluzzii	72h	Dec
4	1671	Bama	coluzzii	72h	Dec
4	1672	Bama	coluzzii	72h	Dec
4	1673	Bama	coluzzii	72h	Dec
4	1674	Bama	coluzzii	72h	Dec
4	1675	Bama	coluzzii	72h	Dec
4	1676	Bama	coluzzii	72h	Dec
4	1677	Bama	coluzzii	72h	Dec
4	1678	Bama	coluzzii	72h	Dec
4	1679	Bama	coluzzii	72h	Dec
4	1680	Bama	coluzzii	72h	Dec
4	1681	Bama	coluzzii	72h	Dec
4	1682	Bama	coluzzii	72h	Dec
4	1683	Bama	coluzzii	72h	Dec
4	1684	Bama	coluzzii	72h	Dec
4	1685	Bama	coluzzii	72h	Dec
4	1686	Bama	coluzzii	72h	Dec
4	1687	Bama	coluzzii	72h	Dec
4	1688	Bama	coluzzii	72h	Dec
4	1689	Bama	coluzzii	72h	Dec
4	1690	Bama	coluzzii	72h	Dec
4	1691	Bama	coluzzii	72h	Dec
4	1692	Bama	coluzzii	72h	Dec
4	1693	Bama	coluzzii	72h	Dec
4	1694	Bama	coluzzii	72h	Dec
4	1695	Bama	coluzzii	72h	Dec
4	1696	Bama	coluzzii	72h	Dec
4	1697	Bama	coluzzii	72h	Dec
4	1698	Bama	coluzzii	72h	Dec
4	1699	Bama	coluzzii	72h	Dec
4	1700	Bama	coluzzii	72h	Dec
4	1701	Bama	coluzzii	72h	Dec
4	1702	Bama	coluzzii	72h	Dec
4	1703	Bama	coluzzii	72h	Dec
4	1704	Bama	coluzzii	72h	Dec
4	1705	Bama	coluzzii	72h	Dec
4	1706	Bama	coluzzii	72h	Dec
4	1707	Bama	coluzzii	72h	Dec
4	1708	Bama	coluzzii	72h	Dec
4	1709	Bama	coluzzii	72h	Dec
4	1710	Bama	coluzzii	72h	Dec
4	1711	Bama	coluzzii	72h	Dec
4	1712	Bama	coluzzii	72h	Dec
4	1713	Bama	coluzzii	72h	Dec
4	1714	Bama	coluzzii	72h	Dec
4	1715	Bama	coluzzii	72h	Dec
4	1716	Bama	coluzzii	72h	Dec
4	1717	Bama	coluzzii	72h	Dec
4	1718	Bama	coluzzii	72h	Dec
4	1719	Bama	coluzzii	72h	Dec
4	1720	Bama	coluzzii	72h	Dec
4	1721	Bama	coluzzii	72h	Dec
4	1722	Bama	coluzzii	72h	Dec
4	1723	Bama	coluzzii	72h	Dec
4	1724	Bama	coluzzii	72h	Dec
4	1725	Bama	coluzzii	72h	Dec
4	1726	Bama	coluzzii	72h	Dec
4	1727	Bama	coluzzii	72h	Dec
4	1728	Bama	coluzzii	72h	Dec
4	1729	Bama	coluzzii	72h	Dec
4	1730	Bama	coluzzii	72h	Dec
4	1731	Bama	coluzzii	72h	Dec
4	1732	Bama	coluzzii	72h	Dec
4	1733	Bama	coluzzii	72h	Dec
4	1734	Bama	coluzzii	72h	Dec
4	1735	Bama	coluzzii	72h	Dec
4	1736	Bama	coluzzii	72h	Dec
4	1737	Bama	coluzzii	72h	Dec
4	1738	Bama	coluzzii	72h	Dec
4	1739	Bama	coluzzii	72h	Dec
4	1740	Bama	coluzzii	72h	Dec
4	1741	Bama	coluzzii	72h	Dec
4	1742	Bama	coluzzii	72h	Dec
4	1743	Bama	coluzzii	72h	Dec
4	1744	Bama	coluzzii	72h	Dec
4	1745	Bama	coluzzii	72h	Dec
4	1746	Bama	coluzzii	72h	Dec
4	1747	Bama	coluzzii	72h	Dec
4	1748	Bama	coluzzii	72h	Dec
4	1749	Bama	coluzzii	72h	Dec
4	1750	Bama	coluzzii	72h	Dec
4	1751	Bama	coluzzii	72h	Dec
4	1752	Bama	coluzzii	72h	Dec
4	1753	Bama	coluzzii	72h	Dec
4	1754	Bama	coluzzii	72h	Dec
4	1755	Bama	coluzzii	72h	Dec
4	1756	Bama	coluzzii	72h	Dec
4	1757	Bama	coluzzii	72h	Dec
4	1758	Bama	coluzzii	72h	Dec
4	1759	Bama	coluzzii	72h	Dec
4	1760	Bama	coluzzii	72h	Dec
4	1761	Bama	coluzzii	72h	Dec
4	1762	Bama	coluzzii	72h	Dec
4	1763	Bama	coluzzii	72h	Dec
4	1764	Bama	coluzzii	72h	Dec
4	1765	Bama	coluzzii	72h	Dec
4	1766	Bama	coluzzii	72h	Dec
4	1767	Bama	coluzzii	72h	Dec
4	1768	Bama	coluzzii	72h	Dec
4	1769	Bama	coluzzii	72h	Dec
4	1770	Bama	coluzzii	72h	Dec
4	1771	Bama	coluzzii	72h	Dec
4	1772	Bama	coluzzii	72h	Dec
4	1773	Bama	coluzzii	72h	Dec
4	1774	Bama	coluzzii	72h	Dec
4	1775	Bama	coluzzii	72h	Dec
4	1776	Bama	coluzzii	72h	Dec
4	1777	Bama	coluzzii	72h	Dec
4	1778	Bama	coluzzii	72h	Dec
4	1779	Bama	coluzzii	72h	Dec
4	1780	Bama	coluzzii	72h	Dec
4	1781	Bama	coluzzii	72h	Dec
4	1782	Bama	coluzzii	72h	Dec
4	1783	Bama	coluzzii	72h	Dec
4	1784	Bama	coluzzii	72h	Dec
4	1785	Bama	coluzzii	72h	Dec
4	1786	Bama	coluzzii	72h	Dec
4	1787	Bama	coluzzii	72h	Dec
4	1788	Bama	coluzzii	72h	Dec
4	1789	Bama	coluzzii	72h	Dec
4	1790	Bama	coluzzii	72h	Dec
4	1791	Bama	coluzzii	72h	Dec
4	1792	Bama	coluzzii	72h	Dec
4	1793	Bama	coluzzii	72h	Dec
4	1794	Bama	coluzzii	72h	Dec
4	1795	Bama	coluzzii	72h	Dec
4	1796	Bama	coluzzii	72h	Dec
4	1797	Bama	coluzzii	72h	Dec
4	1798	Bama	coluzzii	72h	Dec
4	1799	Bama	coluzzii	72h	Dec
4	1800	Bama	coluzzii	72h	Dec
4	1801	Bama	coluzzii	72h	Dec
4	1802	Bama	coluzzii	72h	Dec
4	1803	Bama	coluzzii	72h	Dec
4	1804	Bama	coluzzii	72h	Dec
4	1805	Bama	coluzzii	72h	Dec
4	1806	Bama	coluzzii	72h	Dec
4	1807	Bama	coluzzii	72h	Dec
4	1808	Bama	coluzzii	72h	Dec
4	1809	Bama	coluzzii	72h	Dec
4	1810	Bama	coluzzii	72h	Dec
4	1811	Bama	coluzzii	72h	Dec
4	1812	Bama	coluzzii	72h	Dec
4	1813	Bama	coluzzii	72h	Dec
4	1814	Bama	coluzzii	72h	Dec
4	1815	Bama	coluzzii	72h	Dec
4	1816	Bama	coluzzii	72h	Dec
4	1817	Bama	coluzzii	72h	Dec
4	1818	Bama	coluzzii	72h	Dec
4	1819	Bama	coluzzii	72h	Dec
4	1820	Bama	coluzzii	72h	Dec
4	1821	Bama	coluzzii	72h	Dec
4	1822	Bama	coluzzii	72h	Dec
4	1823	Bama	coluzzii	72h	Dec
4	1824	Bama	coluzzii	72h	Dec
4	1825	Bama	coluzzii	72h	Dec
4	1826	Bama	coluzzii	72h	Dec
4	1827	Bama	coluzzii	72h	Dec
4	1828	Bama	coluzzii	72h	Dec
4	1829	Bama	coluzzii	72h	Dec
4	1830	Bama	coluzzii	72h	Dec
4	1831	Bama	coluzzii	72h	Dec
4	1832	Bama	coluzzii	72h	Dec
4	1833	Bama	coluzzii	72h	Dec
4	1834	Bama	coluzzii	72h	Dec
4	1835	Bama	coluzzii	72h	Dec
4	1836	Bama	coluzzii	72h	Dec
4	1837	Bama	coluzzii	72h	Dec
4	1838	Bama	coluzzii	72h	Dec
4	1839	Bama	coluzzii	72h	Dec
4	1840	Bama	coluzzii	72h	Dec
4	1841	Bama	coluzzii	72h	Dec
4	1842	Bama	coluzzii	72h	Dec
4	1843	Bama	coluzzii	72h	Dec
4	1844	Bama	coluzzii	72h	Dec
4	1845	Bama	coluzzii	72h	Dec
4	1846	Bama	coluzzii	72h	Dec
4	1847	Bama	coluzzii	72h	Dec
4	1848	Bama	coluzzii	72h	Dec
4	1849	Bama	coluzzii	72h	Dec
4	1850	Bama	coluzzii	72h	Dec
4	1851	Bama	coluzzii	72h	Dec
4	1852	Bama	coluzzii	72h	Dec
4	1853	Bama	coluzzii	72h	Dec
4	1854	Bama	coluzzii	72h	Dec
4	1855	Bama	coluzzii	72h	Dec
4	1856	Bama	coluzzii	72h	Dec
4	1857	Bama	coluzzii	72h	Dec
4	1858	Bama	coluzzii	72h	Dec
4	1859	Bama	coluzzii	72h	Dec
4	1860	Bama	coluzzii	72h	Dec
4	1861	Bama	coluzzii	72h	Dec
4	1862	Bama	coluzzii	72h	Dec
4	1863	Bama	coluzzii	72h	Dec
4	1864	Bama	coluzzii	72h	Dec
4	1865	Bama	coluzzii	72h	Dec
4	1866	Bama	coluzzii	72h	Dec
4	1867	Bama	coluzzii	72h	Dec
4	1868	Bama	coluzzii	72h	Dec
4	1869	Bama	coluzzii	72h	Dec
4	1870	Bama	coluzzii	72h	Dec
4	1871	Bama	coluzzii	72h	Dec
4	1872	Bama	coluzzii	72h	Dec
4	1873	Bama	coluzzii	72h	Dec
4	1874	Bama	coluzzii	72h	Dec
4	1875	Bama	coluzzii	72h	Dec
4	1876	Bama	coluzzii	72h	Dec
4	1877	Bama	coluzzii	72h	Dec
4	1878	Bama	coluzzii	72h	Dec
4	1879	Bama	coluzzii	72h	Dec
4	1880	Bama	coluzzii	72h	Dec
4	1881	Bama	coluzzii	72h	Dec
4	1882	Bama	coluzzii	72h	Dec
4	1883	Bama	coluzzii	72h	Dec
4	1884	Bama	coluzzii	72h	Dec
4	1885	Bama	coluzzii	72h	Dec
4	1886	Bama	coluzzii	72h	Dec
4	1887	Bama	coluzzii	72h	Dec
4	1888	Bama	coluzzii	72h	Dec
4	1889	Bama	coluzzii	72h	Dec
4	1890	Bama	coluzzii	72h	Dec
4	1891	Bama	coluzzii	72h	Dec
4	1892	Bama	coluzzii	72h	Dec
4	1893	Bama	coluzzii	72h	Dec
4	1894	Bama	coluzzii	72h	Dec
4	1895	Bama	coluzzii	72h	Dec
4	1896	Bama	coluzzii	72h	Dec
4	1897	Bama	coluzzii	72h	Dec
4	1898	Bama	coluzzii	72h	Dec
4	1899	Bama	coluzzii	72h	Dec
4	1900	Bama	coluzzii	72h	Dec
4	1901	Bama	coluzzii	72h	Dec
4	1902	Bama	coluzzii	72h	Dec
4	1903	Bama	coluzzii	72h	Dec
4	1904	Bama	coluzzii	72h	Dec
4	1905	Bama	coluzzii	72h	Dec
4	1906	Bama	coluzzii	72h	Dec
4	1907	Bama	coluzzii	72h	Dec
4	1908	Bama	coluzzii	72h	Dec
4	1909	Bama	coluzzii	72h	Dec
4	1910	Bama	coluzzii	72h	Dec
4	1911	Bama	coluzzii	72h	Dec
4	1912	Bama	coluzzii	72h	Dec
4	1913	Bama	coluzzii	72h	Dec
4	1914	Bama	coluzzii	72h	Dec
4	1915	Bama	coluzzii	72h	Dec
4	1916	Bama	coluzzii	72h	Dec
4	1917	Bama	coluzzii	72h	Dec
4	1918	Bama	coluzzii	72h	Dec
4	1919	Bama	coluzzii	72h	Dec
4	1920	Bama	coluzzii	72h	Dec
4	1921	Bama	coluzzii	72h	Dec
4	1922	Bama	coluzzii	72h	Dec
4	1923	Bama	coluzzii	72h	Dec
4	1924	Bama	coluzzii	72h	Dec
4	1925	Bama	coluzzii	72h	Dec
4	1926	Bama	coluzzii	72h	Dec
4	1927	Bama	coluzzii	72h	Dec
4	1928	Bama	coluzzii	72h	Dec
4	1929	Bama	coluzzii	72h	Dec
4	1930	Bama	coluzzii	72h	Dec
4	1931	Bama	coluzzii	72h	Dec
4	1932	Bama	coluzzii	72h	Dec
4	1933	Bama	coluzzii	72h	Dec
4	1934	Bama	coluzzii	72h	Dec
4	1935	Bama	coluzzii	72h	Dec
4	1936	Bama	coluzzii	72h	Dec
4	1937	Bama	coluzzii	72h	Dec
4	1938	Bama	coluzzii	72h	Dec
4	1939	Bama	coluzzii	72h	Dec
4	1940	Bama	coluzzii	72h	Dec
4	1941	Bama	coluzzii	72h	Dec
4	1942	Bama	coluzzii	72h	Dec
4	1943	Bama	coluzzii	72h	Dec
4	1944	Bama	coluzzii	72h	Dec
4	1945	Bama	coluzzii	72h	Dec
4	1946	Bama	coluzzii	72h	Dec
4	1947	Bama	coluzzii	72h	Dec
4	1948	Bama	coluzzii	72h	Dec
4	1949	Bama	coluzzii	72h	Dec
4	1950	Bama	coluzzii	72h	Dec
4	1951	Bama	coluzzii	72h	Dec
4	1952	Bama	coluzzii	72h	Dec
4	1953	Bama	coluzzii	72h	Dec
4	1954	Bama	coluzzii	72h	Dec
4	1955	Bama	coluzzii	72h	Dec
4	1956	Bama	coluzzii	72h	Dec
4	1957	Bama	coluzzii	72h	Dec
4	1958	Bama	coluzzii	72h	Dec
4	1959	Bama	coluzzii	72h	Dec
4	1960	Bama	coluzzii	72h	Dec
4	1961	Bama	coluzzii	72h	Dec
4	1962	Bama	coluzzii	72h	Dec
4	1963	Bama	coluzzii	72h	Dec
4	1964	Bama	coluzzii	72h	Dec
4	1965	Bama	coluzzii	72h	Dec
4	1966	Bama	coluzzii	72h	Dec
4	1967	Bama	coluzzii	72h	Dec
4	1968	Bama	coluzzii	72h	Dec
4	1969	Bama	coluzzii	72h	Dec
4	1970	Bama	coluzzii	72h	Dec
4	1971	Bama	coluzzii	72h	Dec
4	1972	Bama	coluzzii	72h	Dec
4	1973	Bama	coluzzii	72h	Dec
4	1974	Bama	coluzzii	72h	Dec
4	1975	Bama	coluzzii	72h	Dec
4	1976	Bama	coluzzii	72h	Dec
4	1977	Bama	coluzzii	72h	Dec
4	1978	Bama	coluzzii	72h	Dec
4	1979	Bama	coluzzii	72h	Dec
4	1980	Bama	coluzzii	72h	Dec
4	1981	Bama	coluzzii	72h	Dec
4	1982	Bama	coluzzii	72h	Dec
4	1983	Bama	coluzzii	72h	Dec
4	1984	Bama	coluzzii	72h	Dec
4	1985	Bama	coluzzii	72h	Dec
4	1986	Bama	coluzzii	72h	Dec
4	1987	Bama	coluzzii	72h	Dec
4	1988	Bama	coluzzii	72h	Dec
4	1989	Bama	coluzzii	72h	Dec
4	1990	Bama	coluzzii	72h	Dec
4	1991	Bama	coluzzii	72h	Dec
4	1992	Bama	coluzzii	72h	Dec
4	1993	Bama	coluzzii	72h	Dec
4	1994	Bama	coluzzii	72h	Dec
4	1995	Bama	coluzzii	72h	Dec
4	1996	Bama	coluzzii	72h	Dec
4	1997	Bama	coluzzii	96h	Dec
4	1998	Bama	coluzzii	96h	Dec
4	1999	Bama	coluzzii	96h	Dec
[truncated: 54 more rows]

## Sheet: Survalship
Replicate	Mosq_id	Locality	Mosq_species	month	death_days	statut
1	1	Bama	coluzzii	Aug	3	1
1	2	Bama	coluzzii	Aug	5	1
1	3	Bama	coluzzii	Aug	6	1
1	4	Bama	coluzzii	Aug	7	1
1	5	Bama	coluzzii	Aug	7	1
1	6	Bama	coluzzii	Aug	8	1
1	7	Bama	coluzzii	Aug	8	1
1	8	Bama	coluzzii	Aug	8	1
1	9	Bama	coluzzii	Aug	8	1
1	10	Bama	coluzzii	Aug	8	1
1	11	Bama	coluzzii	Aug	8	1
1	12	Bama	coluzzii	Aug	9	1
1	13	Bama	coluzzii	Aug	9	1
1	14	Bama	coluzzii	Aug	9	1
1	15	Bama	coluzzii	Aug	10	1
1	16	Bama	coluzzii	Aug	10	1
1	17	Bama	coluzzii	Aug	10	1
1	18	Bama	coluzzii	Aug	10	1
1	19	Bama	coluzzii	Aug	11	1
1	20	Bama	coluzzii	Aug	11	1
1	21	Bama	coluzzii	Aug	11	1
1	22	Bama	coluzzii	Aug	11	1
1	23	Bama	coluzzii	Aug	12	1
1	24	Bama	coluzzii	Aug	12	1
1	25	Bama	coluzzii	Aug	12	1
1	26	Bama	coluzzii	Aug	12	1
1	27	Bama	coluzzii	Aug	12	1
1	28	Bama	coluzzii	Aug	12	1
1	29	Bama	coluzzii	Aug	12	1
1	30	Bama	coluzzii	Aug	12	1
1	31	Bama	coluzzii	Aug	12	1
1	32	Bama	coluzzii	Aug	13	1
1	33	Bama	coluzzii	Aug	13	1
1	34	Bama	coluzzii	Aug	13	1
1	35	Bama	coluzzii	Aug	13	1
1	36	Bama	coluzzii	Aug	13	1
1	37	Bama	coluzzii	Aug	13	1
1	38	Bama	coluzzii	Aug	13	1
1	39	Bama	coluzzii	Aug	13	1
1	40	Bama	coluzzii	Aug	13	1
1	41	Bama	coluzzii	Aug	13	1
1	42	Bama	coluzzii	Aug	14	1
1	43	Bama	coluzzii	Aug	14	1
1	44	Bama	coluzzii	Aug	14	1
1	45	Bama	coluzzii	Aug	15	1
1	46	Bama	coluzzii	Aug	15	1
1	47	Bama	coluzzii	Aug	15	1
1	48	Bama	coluzzii	Aug	15	1
1	49	Bama	coluzzii	Aug	15	1
1	50	Bama	coluzzii	Aug	15	1
1	51	Bama	coluzzii	Aug	16	1
1	52	Bama	coluzzii	Aug	16	1
1	53	Bama	coluzzii	Aug	16	1
1	54	Bama	coluzzii	Aug	16	1
1	55	Bama	coluzzii	Aug	17	1
1	56	Bama	coluzzii	Aug	17	1
1	57	Bama	coluzzii	Aug	17	1
1	58	Bama	coluzzii	Aug	18	1
1	59	Bama	coluzzii	Aug	19	1
1	60	Bama	coluzzii	Aug	19	1
1	61	Bama	coluzzii	Aug	19	1
1	62	Bama	coluzzii	Aug	20	1
1	63	Bama	coluzzii	Aug	21	1
1	64	Bama	coluzzii	Aug	21	1
1	65	Bama	coluzzii	Aug	21	1
1	66	Bama	coluzzii	Aug	22	1
1	67	Bama	coluzzii	Aug	22	1
1	68	Bama	coluzzii	Aug	22	1
1	69	Bama	coluzzii	Aug	22	1
1	70	Bama	coluzzii	Aug	22	1
1	71	Bama	coluzzii	Aug	23	1
1	72	Bama	coluzzii	Aug	23	1
1	73	Bama	coluzzii	Aug	23	1
1	74	Bama	coluzzii	Aug	23	1
1	75	Bama	coluzzii	Aug	23	1
1	76	Bama	coluzzii	Aug	28	1
1	77	Bama	coluzzii	Aug	30	1
1	78	Bama	coluzzii	Aug	31	1
1	79	Bama	coluzzii	Aug	32	1
1	80	Bama	coluzzii	Aug	32	0
1	81	Bama	coluzzii	Aug	32	0
1	82	Bama	coluzzii	Aug	32	0
1	83	Bama	coluzzii	Aug	32	0
1	84	Soumousso	gambiae_sl	Aug	1	1
1	85	Soumousso	gambiae_sl	Aug	1	1
1	86	Soumousso	gambiae_sl	Aug	3	1
1	87	Soumousso	gambiae_sl	Aug	3	1
1	88	Soumousso	gambiae_sl	Aug	4	1
1	89	Soumousso	gambiae_sl	Aug	5	1
1	90	Soumousso	gambiae_sl	Aug	6	1
1	91	Soumousso	gambiae_sl	Aug	6	1
1	92	Soumousso	gambiae_sl	Aug	7	1
1	93	Soumousso	gambiae_sl	Aug	7	1
1	94	Soumousso	gambiae_sl	Aug	7	1
1	95	Soumousso	gambiae_sl	Aug	8	1
1	96	Soumousso	gambiae_sl	Aug	8	1
1	97	Soumousso	gambiae_sl	Aug	8	1
1	98	Soumousso	gambiae_sl	Aug	8	1
1	99	Soumousso	gambiae_sl	Aug	8	1
1	100	Soumousso	gambiae_sl	Aug	9	1
1	101	Soumousso	gambiae_sl	Aug	9	1
1	102	Soumousso	gambiae_sl	Aug	10	1
1	103	Soumousso	gambiae_sl	Aug	10	1
1	104	Soumousso	gambiae_sl	Aug	10	1
1	105	Soumousso	gambiae_sl	Aug	10	1
1	106	Soumousso	gambiae_sl	Aug	11	1
1	107	Soumousso	gambiae_sl	Aug	12	1
1	108	Soumousso	gambiae_sl	Aug	12	1
1	109	Soumousso	gambiae_sl	Aug	12	1
1	110	Soumousso	gambiae_sl	Aug	12	1
1	111	Soumousso	gambiae_sl	Aug	12	1
1	112	Soumousso	gambiae_sl	Aug	12	1
1	113	Soumousso	gambiae_sl	Aug	13	1
1	114	Soumousso	gambiae_sl	Aug	13	1
1	115	Soumousso	gambiae_sl	Aug	14	1
1	116	Soumousso	gambiae_sl	Aug	14	1
1	117	Soumousso	gambiae_sl	Aug	14	1
1	118	Soumousso	gambiae_sl	Aug	14	1
1	119	Soumousso	gambiae_sl	Aug	14	1
1	120	Soumousso	gambiae_sl	Aug	14	1
1	121	Soumousso	gambiae_sl	Aug	14	1
1	122	Soumousso	gambiae_sl	Aug	14	1
1	123	Soumousso	gambiae_sl	Aug	14	1
1	124	Soumousso	gambiae_sl	Aug	14	1
1	125	Soumousso	gambiae_sl	Aug	15	1
1	126	Soumousso	gambiae_sl	Aug	15	1
1	127	Soumousso	gambiae_sl	Aug	15	1
1	128	Soumousso	gambiae_sl	Aug	15	1
1	129	Soumousso	gambiae_sl	Aug	15	1
1	130	Soumousso	gambiae_sl	Aug	16	1
1	131	Soumousso	gambiae_sl	Aug	16	1
1	132	Soumousso	gambiae_sl	Aug	16	1
1	133	Soumousso	gambiae_sl	Aug	17	1
1	134	Soumousso	gambiae_sl	Aug	17	1
1	135	Soumousso	gambiae_sl	Aug	17	1
1	136	Soumousso	gambiae_sl	Aug	17	1
1	137	Soumousso	gambiae_sl	Aug	17	1
1	138	Soumousso	gambiae_sl	Aug	18	1
1	139	Soumousso	gambiae_sl	Aug	18	1
1	140	Soumousso	gambiae_sl	Aug	18	1
1	141	Soumousso	gambiae_sl	Aug	18	1
1	142	Soumousso	gambiae_sl	Aug	18	1
1	143	Soumousso	gambiae_sl	Aug	18	1
1	144	Soumousso	gambiae_sl	Aug	19	1
1	145	Soumousso	gambiae_sl	Aug	21	1
1	146	Soumousso	gambiae_sl	Aug	21	1
1	147	Soumousso	gambiae_sl	Aug	22	1
1	148	Soumousso	gambiae_sl	Aug	22	1
1	149	Soumousso	gambiae_sl	Aug	22	1
1	150	Soumousso	gambiae_sl	Aug	23	1
1	151	Soumousso	gambiae_sl	Aug	23	1
1	152	Soumousso	gambiae_sl	Aug	23	1
1	153	Soumousso	gambiae_sl	Aug	24	1
1	154	Soumousso	gambiae_sl	Aug	25	1
1	155	Soumousso	gambiae_sl	Aug	26	1
1	156	Soumousso	gambiae_sl	Aug	26	0
1	157	Soumousso	gambiae_sl	Aug	26	0
1	158	Soumousso	gambiae_sl	Aug	26	0
1	159	Soumousso	gambiae_sl	Aug	26	0
1	160	Soumousso	gambiae_sl	Aug	26	0
1	161	Soumousso	gambiae_sl	Aug	26	0
1	162	Bama	coluzzii	Dec	7	1
1	163	Bama	coluzzii	Dec	8	1
1	164	Bama	coluzzii	Dec	9	1
1	165	Bama	coluzzii	Dec	12	1
1	166	Bama	coluzzii	Dec	13	1
1	167	Bama	coluzzii	Dec	14	1
1	168	Bama	coluzzii	Dec	15	1
1	169	Bama	coluzzii	Dec	15	1
1	170	Bama	coluzzii	Dec	15	1
1	171	Bama	coluzzii	Dec	16	1
1	172	Bama	coluzzii	Dec	16	1
1	173	Bama	coluzzii	Dec	16	1
1	174	Bama	coluzzii	Dec	17	1
1	175	Bama	coluzzii	Dec	17	1
1	176	Bama	coluzzii	Dec	17	1
1	177	Bama	coluzzii	Dec	17	1
1	178	Bama	coluzzii	Dec	17	1
1	179	Bama	coluzzii	Dec	17	1
1	180	Bama	coluzzii	Dec	18	1
1	181	Bama	coluzzii	Dec	18	1
1	182	Bama	coluzzii	Dec	18	1
1	183	Bama	coluzzii	Dec	18	1
1	184	Bama	coluzzii	Dec	18	1
1	185	Bama	coluzzii	Dec	18	1
1	186	Bama	coluzzii	Dec	18	1
1	187	Bama	coluzzii	Dec	19	1
1	188	Bama	coluzzii	Dec	19	1
1	189	Bama	coluzzii	Dec	19	1
1	190	Bama	coluzzii	Dec	19	1
1	191	Bama	coluzzii	Dec	19	1
1	192	Bama	coluzzii	Dec	19	1
1	193	Bama	coluzzii	Dec	19	1
1	194	Bama	coluzzii	Dec	19	1
1	195	Bama	coluzzii	Dec	20	1
1	196	Bama	coluzzii	Dec	20	1
1	197	Bama	coluzzii	Dec	20	1
1	198	Bama	coluzzii	Dec	20	1
1	199	Bama	coluzzii	Dec	20	1
1	200	Bama	coluzzii	Dec	20	1
1	201	Bama	coluzzii	Dec	20	1
1	202	Bama	coluzzii	Dec	20	1
1	203	Bama	coluzzii	Dec	20	1
1	204	Bama	coluzzii	Dec	20	1
1	205	Bama	coluzzii	Dec	20	1
1	206	Bama	coluzzii	Dec	20	1
1	207	Bama	coluzzii	Dec	20	1
1	208	Bama	coluzzii	Dec	21	1
1	209	Bama	coluzzii	Dec	21	1
1	210	Bama	coluzzii	Dec	21	1
1	211	Bama	coluzzii	Dec	21	1
1	212	Bama	coluzzii	Dec	21	1
1	213	Bama	coluzzii	Dec	21	1
1	214	Bama	coluzzii	Dec	21	1
1	215	Bama	coluzzii	Dec	21	1
1	216	Bama	coluzzii	Dec	21	1
1	217	Bama	coluzzii	Dec	22	1
1	218	Bama	coluzzii	Dec	22	1
1	219	Bama	coluzzii	Dec	22	1
1	220	Bama	coluzzii	Dec	22	1
1	221	Bama	coluzzii	Dec	22	1
1	222	Bama	coluzzii	Dec	23	1
1	223	Bama	coluzzii	Dec	23	1
1	224	Bama	coluzzii	Dec	23	1
1	225	Bama	coluzzii	Dec	23	1
1	226	Bama	coluzzii	Dec	23	1
1	227	Bama	coluzzii	Dec	23	1
1	228	Bama	coluzzii	Dec	23	1
1	229	Bama	coluzzii	Dec	24	1
1	230	Bama	coluzzii	Dec	24	1
1	231	Bama	coluzzii	Dec	24	1
1	232	Bama	coluzzii	Dec	24	1
1	233	Bama	coluzzii	Dec	24	1
1	234	Bama	coluzzii	Dec	25	1
1	235	Bama	coluzzii	Dec	25	1
1	236	Bama	coluzzii	Dec	28	1
1	237	Bama	coluzzii	Dec	29	1
1	238	Bama	coluzzii	Dec	29	1
1	239	Bama	coluzzii	Dec	29	1
1	240	Bama	coluzzii	Dec	29	1
1	241	Soumousso	gambiae_sl	Dec	1	1
1	242	Soumousso	gambiae_sl	Dec	1	1
1	243	Soumousso	gambiae_sl	Dec	1	1
1	244	Soumousso	gambiae_sl	Dec	1	1
1	245	Soumousso	gambiae_sl	Dec	3	1
1	246	Soumousso	gambiae_sl	Dec	3	1
1	247	Soumousso	gambiae_sl	Dec	4	1
1	248	Soumousso	gambiae_sl	Dec	4	1
1	249	Soumousso	gambiae_sl	Dec	5	1
1	250	Soumousso	gambiae_sl	Dec	6	1
1	251	Soumousso	gambiae_sl	Dec	7	1
1	252	Soumousso	gambiae_sl	Dec	9	1
1	253	Soumousso	gambiae_sl	Dec	10	1
1	254	Soumousso	gambiae_sl	Dec	12	1
1	255	Soumousso	gambiae_sl	Dec	12	1
1	256	Soumousso	gambiae_sl	Dec	13	1
1	257	Soumousso	gambiae_sl	Dec	13	1
1	258	Soumousso	gambiae_sl	Dec	14	1
1	259	Soumousso	gambiae_sl	Dec	14	1
1	260	Soumousso	gambiae_sl	Dec	14	1
1	261	Soumousso	gambiae_sl	Dec	14	1
1	262	Soumousso	gambiae_sl	Dec	15	1
1	263	Soumousso	gambiae_sl	Dec	15	1
1	264	Soumousso	gambiae_sl	Dec	16	1
1	265	Soumousso	gambiae_sl	Dec	17	1
1	266	Soumousso	gambiae_sl	Dec	17	1
1	267	Soumousso	gambiae_sl	Dec	17	1
1	268	Soumousso	gambiae_sl	Dec	17	1
1	269	Soumousso	gambiae_sl	Dec	18	1
1	270	Soumousso	gambiae_sl	Dec	18	1
1	271	Soumousso	gambiae_sl	Dec	18	1
1	272	Soumousso	gambiae_sl	Dec	18	1
1	273	Soumousso	gambiae_sl	Dec	18	1
1	274	Soumousso	gambiae_sl	Dec	18	1
1	275	Soumousso	gambiae_sl	Dec	18	1
1	276	Soumousso	gambiae_sl	Dec	18	1
1	277	Soumousso	gambiae_sl	Dec	18	1
1	278	Soumousso	gambiae_sl	Dec	18	1
1	279	Soumousso	gambiae_sl	Dec	18	1
1	280	Soumousso	gambiae_sl	Dec	19	1
1	281	Soumousso	gambiae_sl	Dec	19	1
1	282	Soumousso	gambiae_sl	Dec	19	1
1	283	Soumousso	gambiae_sl	Dec	19	1
1	284	Soumousso	gambiae_sl	Dec	19	1
1	285	Soumousso	gambiae_sl	Dec	19	1
1	286	Soumousso	gambiae_sl	Dec	19	1
1	287	Soumousso	gambiae_sl	Dec	19	1
1	288	Soumousso	gambiae_sl	Dec	19	1
1	289	Soumousso	gambiae_sl	Dec	19	1
1	290	Soumousso	gambiae_sl	Dec	19	1
1	291	Soumousso	gambiae_sl	Dec	19	1
1	292	Soumousso	gambiae_sl	Dec	19	1
1	293	Soumousso	gambiae_sl	Dec	19	1
1	294	Soumousso	gambiae_sl	Dec	19	1
1	295	Soumousso	gambiae_sl	Dec	19	1
1	296	Soumousso	gambiae_sl	Dec	19	1
1	297	Soumousso	gambiae_sl	Dec	19	1
1	298	Soumousso	gambiae_sl	Dec	20	1
1	299	Soumousso	gambiae_sl	Dec	20	1
1	300	Soumousso	gambiae_sl	Dec	20	1
1	301	Soumousso	gambiae_sl	Dec	20	1
1	302	Soumousso	gambiae_sl	Dec	20	1
1	303	Soumousso	gambiae_sl	Dec	21	1
1	304	Soumousso	gambiae_sl	Dec	21	1
1	305	Soumousso	gambiae_sl	Dec	23	1
1	306	Soumousso	gambiae_sl	Dec	25	1
1	307	Soumousso	gambiae_sl	Dec	28	1
1	308	Soumousso	gambiae_sl	Dec	29	1
1	309	Soumousso	gambiae_sl	Dec	29	0
1	310	Soumousso	gambiae_sl	Dec	29	0
1	311	Soumousso	gambiae_sl	Dec	29	0
1	312	Soumousso	gambiae_sl	Dec	29	0
1	313	Soumousso	gambiae_sl	Dec	29	0
1	314	Soumousso	gambiae_sl	Dec	29	0
1	315	Soumousso	gambiae_sl	Dec	29	0
1	316	Soumousso	gambiae_sl	Dec	29	0
1	317	Soumousso	gambiae_sl	Dec	29	0
1	318	Soumousso	gambiae_sl	Dec	29	0
1	319	Soumousso	gambiae_sl	Dec	29	0
2	320	Bama	coluzzii	Aug	2	1
2	321	Bama	coluzzii	Aug	3	1
2	322	Bama	coluzzii	Aug	9	1
2	323	Bama	coluzzii	Aug	9	1
2	324	Bama	coluzzii	Aug	10	1
2	325	Bama	coluzzii	Aug	11	1
2	326	Bama	coluzzii	Aug	12	1
2	327	Bama	coluzzii	Aug	12	1
2	328	Bama	coluzzii	Aug	12	1
2	329	Bama	coluzzii	Aug	13	1
2	330	Bama	coluzzii	Aug	13	1
2	331	Bama	coluzzii	Aug	14	1
2	332	Bama	coluzzii	Aug	14	1
2	333	Bama	coluzzii	Aug	14	1
2	334	Bama	coluzzii	Aug	14	1
2	335	Bama	coluzzii	Aug	15	1
2	336	Bama	coluzzii	Aug	15	1
2	337	Bama	coluzzii	Aug	15	1
2	338	Bama	coluzzii	Aug	15	1
2	339	Bama	coluzzii	Aug	16	1
2	340	Bama	coluzzii	Aug	17	1
2	341	Bama	coluzzii	Aug	18	1
2	342	Bama	coluzzii	Aug	18	1
2	343	Bama	coluzzii	Aug	18	1
2	344	Bama	coluzzii	Aug	22	1
2	345	Bama	coluzzii	Aug	22	1
2	346	Bama	coluzzii	Aug	22	1
2	347	Bama	coluzzii	Aug	22	0
2	348	Bama	coluzzii	Aug	22	0
2	349	Bama	coluzzii	Aug	22	0
2	350	Soumousso	gambiae_sl	Aug	2	1
2	351	Soumousso	gambiae_sl	Aug	7	1
2	352	Soumousso	gambiae_sl	Aug	9	1
2	353	Soumousso	gambiae_sl	Aug	10	1
2	354	Soumousso	gambiae_sl	Aug	10	1
2	355	Soumousso	gambiae_sl	Aug	10	1
2	356	Soumousso	gambiae_sl	Aug	10	1
2	357	Soumousso	gambiae_sl	Aug	10	1
2	358	Soumousso	gambiae_sl	Aug	11	1
2	359	Soumousso	gambiae_sl	Aug	11	1
2	360	Soumousso	gambiae_sl	Aug	11	1
2	361	Soumousso	gambiae_sl	Aug	12	1
2	362	Soumousso	gambiae_sl	Aug	12	1
2	363	Soumousso	gambiae_sl	Aug	12	1
2	364	Soumousso	gambiae_sl	Aug	13	1
2	365	Soumousso	gambiae_sl	Aug	13	1
2	366	Soumousso	gambiae_sl	Aug	14	1
2	367	Soumousso	gambiae_sl	Aug	14	1
2	368	Soumousso	gambiae_sl	Aug	15	1
2	369	Soumousso	gambiae_sl	Aug	15	1
2	370	Soumousso	gambiae_sl	Aug	15	1
2	371	Soumousso	gambiae_sl	Aug	16	1
2	372	Soumousso	gambiae_sl	Aug	16	1
2	373	Soumousso	gambiae_sl	Aug	16	1
2	374	Soumousso	gambiae_sl	Aug	17	1
2	375	Soumousso	gambiae_sl	Aug	17	1
2	376	Soumousso	gambiae_sl	Aug	17	1
2	377	Soumousso	gambiae_sl	Aug	17	1
2	378	Soumousso	gambiae_sl	Aug	17	1
2	379	Soumousso	gambiae_sl	Aug	19	1
2	380	Soumousso	gambiae_sl	Aug	21	1
2	381	Soumousso	gambiae_sl	Aug	21	1
2	382	Soumousso	gambiae_sl	Aug	23	1
2	383	Soumousso	gambiae_sl	Aug	23	1
2	384	Soumousso	gambiae_sl	Dec	13	1
2	385	Soumousso	gambiae_sl	Dec	13	1
2	386	Soumousso	gambiae_sl	Dec	13	1
2	387	Soumousso	gambiae_sl	Dec	13	1
2	388	Soumousso	gambiae_sl	Dec	14	1
2	389	Soumousso	gambiae_sl	Dec	14	1
2	390	Soumousso	gambiae_sl	Dec	14	1
2	391	Soumousso	gambiae_sl	Dec	15	1
2	392	Soumousso	gambiae_sl	Dec	15	1
2	393	Soumousso	gambiae_sl	Dec	15	1
2	394	Soumousso	gambiae_sl	Dec	15	1
2	395	Soumousso	gambiae_sl	Dec	15	1
2	396	Soumousso	gambiae_sl	Dec	16	1
2	397	Soumousso	gambiae_sl	Dec	16	1
2	398	Soumousso	gambiae_sl	Dec	17	1
2	399	Soumousso	gambiae_sl	Dec	17	1
2	400	Soumousso	gambiae_sl	Dec	17	1
2	401	Soumousso	gambiae_sl	Dec	18	1
2	402	Soumousso	gambiae_sl	Dec	19	1
2	403	Soumousso	gambiae_sl	Dec	19	1
2	404	Soumousso	gambiae_sl	Dec	19	1
2	405	Soumousso	gambiae_sl	Dec	21	1
2	406	Soumousso	gambiae_sl	Dec	21	1
2	407	Soumousso	gambiae_sl	Dec	23	1
2	408	Soumousso	gambiae_sl	Dec	24	1
2	409	Soumousso	gambiae_sl	Dec	25	1
2	410	Soumousso	gambiae_sl	Dec	26	1
2	411	Soumousso	gambiae_sl	Dec	29	1
2	412	Soumousso	gambiae_sl	Dec	29	1
2	413	Soumousso	gambiae_sl	Dec	30	1
2	414	Bama	coluzzii	Dec	3	1
2	415	Bama	coluzzii	Dec	9	1
2	416	Bama	coluzzii	Dec	11	1
2	417	Bama	coluzzii	Dec	12	1
2	418	Bama	coluzzii	Dec	15	1
2	419	Bama	coluzzii	Dec	15	1
2	420	Bama	coluzzii	Dec	16	1
2	421	Bama	coluzzii	Dec	18	1
2	422	Bama	coluzzii	Dec	18	1
2	423	Bama	coluzzii	Dec	19	1
2	424	Bama	coluzzii	Dec	19	1
2	425	Bama	coluzzii	Dec	20	1
2	426	Bama	coluzzii	Dec	20	1
2	427	Bama	coluzzii	Dec	21	1
2	428	Bama	coluzzii	Dec	21	1
2	429	Bama	coluzzii	Dec	21	1
2	430	Bama	coluzzii	Dec	21	1
2	431	Bama	coluzzii	Dec	22	1
2	432	Bama	coluzzii	Dec	22	1
2	433	Bama	coluzzii	Dec	22	1
2	434	Bama	coluzzii	Dec	23	1
2	435	Bama	coluzzii	Dec	23	1
2	436	Bama	coluzzii	Dec	23	1
2	437	Bama	coluzzii	Dec	25	1
2	438	Bama	coluzzii	Dec	26	1
2	439	Bama	coluzzii	Dec	27	1
2	440	Bama	coluzzii	Dec	27	1
2	441	Bama	coluzzii	Dec	27	0
2	442	Bama	coluzzii	Dec	27	0
2	443	Bama	coluzzii	Dec	27	0
2	444	Bama	coluzzii	Aug	3	1
2	445	Bama	coluzzii	Aug	6	1
2	446	Bama	coluzzii	Aug	9	1
2	447	Bama	coluzzii	Aug	9	1
2	448	Bama	coluzzii	Aug	10	1
2	449	Bama	coluzzii	Aug	11	1
2	450	Bama	coluzzii	Aug	12	1
2	451	Bama	coluzzii	Aug	12	1
2	452	Bama	coluzzii	Aug	12	1
2	453	Bama	coluzzii	Aug	13	1
2	454	Bama	coluzzii	Aug	15	1
2	455	Bama	coluzzii	Aug	15	1
2	456	Bama	coluzzii	Aug	15	1
2	457	Bama	coluzzii	Aug	16	1
2	458	Bama	coluzzii	Aug	16	1
2	459	Bama	coluzzii	Aug	17	1
2	460	Bama	coluzzii	Aug	17	1
2	461	Bama	coluzzii	Aug	17	1
2	462	Bama	coluzzii	Aug	21	1
2	463	Bama	coluzzii	Aug	21	1
2	464	Bama	coluzzii	Aug	22	1
2	465	Bama	coluzzii	Aug	22	1
2	466	Bama	coluzzii	Aug	25	1
2	467	Bama	coluzzii	Aug	26	1
2	468	Bama	coluzzii	Aug	30	1
2	469	Bama	coluzzii	Aug	30	0
2	470	Bama	coluzzii	Aug	31	1
2	471	Bama	coluzzii	Aug	31	1
2	472	Soumousso	gambiae_sl	Aug	3	1
2	473	Soumousso	gambiae_sl	Aug	7	1
2	474	Soumousso	gambiae_sl	Aug	7	1
2	475	Soumousso	gambiae_sl	Aug	9	1
2	476	Soumousso	gambiae_sl	Aug	11	1
2	477	Soumousso	gambiae_sl	Aug	12	1
2	478	Soumousso	gambiae_sl	Aug	12	1
2	479	Soumousso	gambiae_sl	Aug	13	1
2	480	Soumousso	gambiae_sl	Aug	14	1
2	481	Soumousso	gambiae_sl	Aug	15	1
2	482	Soumousso	gambiae_sl	Aug	16	1
2	483	Soumousso	gambiae_sl	Aug	17	1
2	484	Soumousso	gambiae_sl	Aug	18	1
2	485	Soumousso	gambiae_sl	Aug	18	1
2	486	Soumousso	gambiae_sl	Aug	18	1
2	487	Soumousso	gambiae_sl	Aug	19	1
2	488	Soumousso	gambiae_sl	Aug	19	1
2	489	Soumousso	gambiae_sl	Aug	19	1
2	490	Soumousso	gambiae_sl	Aug	22	1
2	491	Soumousso	gambiae_sl	Aug	22	1
2	492	Soumousso	gambiae_sl	Aug	25	1
2	493	Soumousso	gambiae_sl	Aug	28	1
2	494	Soumousso	gambiae_sl	Aug	28	1
2	495	Soumousso	gambiae_sl	Aug	29	1
2	496	Soumousso	gambiae_sl	Aug	29	1
2	497	Soumousso	gambiae_sl	Aug	29	1
2	498	Soumousso	gambiae_sl	Aug	29	1
2	499	Soumousso	gambiae_sl	Aug	30	1
2	500	Soumousso	gambiae_sl	Aug	30	1
2	501	Soumousso	gambiae_sl	Aug	30	0
2	502	Soumousso	gambiae_sl	Aug	31	0
2	503	Soumousso	gambiae_sl	Aug	31	0
2	504	Soumousso	gambiae_sl	Aug	31	0
2	505	Soumousso	gambiae_sl	Aug	36	1
2	506	Soumousso	gambiae_sl	Aug	36	1
2	507	Soumousso	gambiae_sl	Aug	38	1
2	508	Soumousso	gambiae_sl	Aug	40	1
2	509	Bama	coluzzii	Dec	6	1
2	510	Bama	coluzzii	Dec	7	1
2	511	Bama	coluzzii	Dec	7	1
2	512	Bama	coluzzii	Dec	8	1
2	513	Bama	coluzzii	Dec	9	1
2	514	Bama	coluzzii	Dec	10	1
2	515	Bama	coluzzii	Dec	12	1
2	516	Bama	coluzzii	Dec	12	1
2	517	Bama	coluzzii	Dec	12	1
2	518	Bama	coluzzii	Dec	12	1
2	519	Bama	coluzzii	Dec	12	1
2	520	Bama	coluzzii	Dec	13	1
2	521	Bama	coluzzii	Dec	15	1
2	522	Bama	coluzzii	Dec	16	1
2	523	Bama	coluzzii	Dec	16	1
2	524	Bama	coluzzii	Dec	16	1
2	525	Bama	coluzzii	Dec	18	1
2	526	Bama	coluzzii	Dec	18	1
2	527	Bama	coluzzii	Dec	18	1
2	528	Bama	coluzzii	Dec	18	1
2	529	Bama	coluzzii	Dec	20	1
2	530	Bama	coluzzii	Dec	21	1
2	531	Bama	coluzzii	Dec	21	1
2	532	Bama	coluzzii	Dec	22	1
2	533	Bama	coluzzii	Dec	24	1
2	534	Bama	coluzzii	Dec	25	1
2	535	Bama	coluzzii	Dec	26	1
2	536	Bama	coluzzii	Dec	27	1
2	537	Bama	coluzzii	Dec	27	1
2	538	Bama	coluzzii	Dec	27	1
2	539	Bama	coluzzii	Dec	27	1
2	540	Bama	coluzzii	Dec	28	1
2	541	Bama	coluzzii	Dec	28	0
2	542	Bama	coluzzii	Dec	29	1
2	543	Bama	coluzzii	Dec	29	1
2	544	Bama	coluzzii	Dec	33	1
2	545	Soumousso	gambiae_sl	Dec	5	1
2	546	Soumousso	gambiae_sl	Dec	6	1
2	547	Soumousso	gambiae_sl	Dec	7	1
2	548	Soumousso	gambiae_sl	Dec	8	1
2	549	Soumousso	gambiae_sl	Dec	9	1
2	550	Soumousso	gambiae_sl	Dec	10	1
2	551	Soumousso	gambiae_sl	Dec	10	1
2	552	Soumousso	gambiae_sl	Dec	10	1
2	553	Soumousso	gambiae_sl	Dec	13	1
2	554	Soumousso	gambiae_sl	Dec	14	1
2	555	Soumousso	gambiae_sl	Dec	15	1
2	556	Soumousso	gambiae_sl	Dec	15	1
2	557	Soumousso	gambiae_sl	Dec	15	1
2	558	Soumousso	gambiae_sl	Dec	15	1
2	559	Soumousso	gambiae_sl	Dec	16	1
2	560	Soumousso	gambiae_sl	Dec	17	1
2	561	Soumousso	gambiae_sl	Dec	18	1
2	562	Soumousso	gambiae_sl	Dec	18	1
2	563	Soumousso	gambiae_sl	Dec	19	1
2	564	Soumousso	gambiae_sl	Dec	21	1
2	565	Soumousso	gambiae_sl	Dec	22	1
2	566	Soumousso	gambiae_sl	Dec	22	1
2	567	Soumousso	gambiae_sl	Dec	24	1
2	568	Soumousso	gambiae_sl	Dec	25	1
2	569	Soumousso	gambiae_sl	Dec	26	1
2	570	Soumousso	gambiae_sl	Dec	27	1
2	571	Soumousso	gambiae_sl	Dec	30	0
2	572	Soumousso	gambiae_sl	Dec	30	1
2	573	Soumousso	gambiae_sl	Dec	31	1
2	574	Soumousso	gambiae_sl	Dec	40	1
2	575	Soumousso	gambiae_sl	Dec	43	1
